# Supplementary material for: Chemoreceptors with C-terminal pentapeptides for CheR and CheB binding are abundant in bacteria that maintain host interactions
Source: Comput Struct Biotechnol J. 2020 Jul 16;18:1947–55. doi: 10.1016/j.csbj.2020.07.006 (PMC7390727; doi:10.1016/j.csbj.2020.07.006)
Supplement: Supplementary data 2 [file mmc2.xlsx]

## Sheet: Hoja1
Supp. Table 1) Bacterial strains that contain chemoreceptor genes (Pf00015). Shown is the total number of chemoreceptos and the abundance of receptors with a C-terminal pentapeptide
ProteomeID	total number of chemoreceptors	number of pentapeptide containing chemoreceptors	abundance of receptors with pentapeptide (%)	strain
UP000000584	45	2	4.44444	Vibrio cholerae serotype O1 (strain ATCC 39315 / El Tor Inaba N16961) (Strain: ATCC 39315 / El Tor Inaba N16961)
UP000002524	3	0	0	Deinococcus radiodurans (strain ATCC 13939 / DSM 20539 / JCM 16871 / LMG 4051 / NBRC 15346 / NCIMB 9279 / R1 / VKM B-1422) (Strain: ATCC 13939 / DSM 20539 / JCM 16871 / LMG 4051 / NBRC 15346 / NCIMB 9279 / R1 / VKM B-1422)
UP000001726	13	5	38.4615	Erwinia tasmaniensis (strain DSM 17950 / CIP 109463 / Et1/99) (Strain: DSM 17950 / CIP 109463 / Et1/99)
UP000002526	36	0	0	Bradyrhizobium diazoefficiens (strain JCM 10833 / IAM 13628 / NBRC 14792 / USDA 110) (Strain: JCM 10833 / IAM 13628 / NBRC 14792 / USDA 110)
UP000008815	15	1	6.66667	Burkholderia multivorans (strain ATCC 17616 / 249) (Strain: ATCC 17616 / 249)
UP000000594	13	0	0	Bacillus anthracis (Strain: Ames ancestor)
UP000001425	4	0	0	Synechocystis sp. (strain PCC 6803 / Kazusa) (Strain: PCC 6803 / Kazusa)
UP000002030	17	0	0	Thermanaerovibrio acidaminovorans (strain ATCC 49978 / DSM 6589 / Su883) (Selenomonas acidaminovorans) (Strain: ATCC 49978 / DSM 6589 / Su883)
UP000007053	6	0	0	Moorella thermoacetica (strain ATCC 39073 / JCM 9320) (Strain: ATCC 39073 / JCM 9320)
UP000002703	11	1	9.09091	Rhodobacter sphaeroides (strain ATCC 17023 / 2.4.1 / NCIB 8253 / DSM 158) (Strain: ATCC 17023 / 2.4.1 / NCIB 8253 / DSM 158)
UP000000813	20	9	45	Agrobacterium fabrum (strain C58 / ATCC 33970) (Agrobacterium tumefaciens (strain C58)) (Strain: C58 / ATCC 33970)
UP000002432	3	0	0	Koribacter versatilis (strain Ellin345) (Strain: Ellin345)
UP000001570	10	0	0	Bacillus subtilis (strain 168) (Strain: 168)
UP000001014	9	4	44.4444	Salmonella typhimurium (strain LT2 / SGSC1412 / ATCC 700720) (Strain: LT2 / SGSC1412 / ATCC 700720)
UP000001408	13	1	7.69231	Leptospira interrogans serogroup Icterohaemorrhagiae serovar Lai (strain 56601) (Strain: 56601)
UP000001010	20	8	40	Xanthomonas campestris pv. campestris (strain ATCC 33913 / DSM 3586 / NCPPB 528 / LMG 568 / P 25) (Strain: ATCC 33913 / DSM 3586 / NCPPB 528 / LMG 568 / P 25)
UP000001417	13	0	0	Bacillus cereus (strain ATCC 14579 / DSM 31 / JCM 2152 / NBRC 15305 / NCIMB 9373 / NRRL B-3711) (Strain: ATCC 14579 / DSM 31 / JCM 2152 / NBRC 15305 / NCIMB 9373 / NRRL B-3711)
UP000007477	1	0	0	Acinetobacter calcoaceticus (strain PHEA-2) (Strain: PHEA-2)
UP000297025	5	0	0	Nocardioides daphniae (Strain: JCM 16608)
UP000032512	10	0	0	Bacillus subterraneus (Strain: MITOT1)
UP000297982	12	0	0	Halobacillus salinus (Strain: HSL-3)
UP000198591	25	0	0	Verrucomicrobium sp. GAS474 (Strain: GAS474)
UP000255434	1	0	0	Acinetobacter junii (Strain: NCTC12153)
UP000255207	22	3	13.6364	Bosea sp. RCAM04685 (Strain: RCAM04685)
UP000193862	5	2	40	Aquimixticola soesokkakensis (Strain: CECT 8620)
UP000003627	32	0	0	Vibrio sp. (strain N418) (Strain: N418)
UP000032292	59	1	1.69492	Skermanella aerolata KACC 11604 (Strain: KACC 11604)
UP000037269	28	0	0	Aneurinibacillus migulanus (Bacillus migulanus) (Strain: DSM 2895)
UP000005870	1	0	0	Pseudoxanthomonas spadix (strain BD-a59) (Strain: BD-a59)
UP000016614	6	0	0	Mitsuokella sp. oral taxon 131 str. W9106 (Strain: W9106)
UP000008139	8	0	0	Hippea maritima (strain ATCC 700847 / DSM 10411 / MH2) (Strain: ATCC 700847 / DSM 10411 / MH2)
UP000281474	13	0	0	Parashewanella curva (Strain: C51)
UP000000787	1	0	0	Herpetosiphon aurantiacus (strain ATCC 23779 / DSM 785 / 114-95) (Strain: ATCC 23779 / DSM 785 / 114-95)
UP000190061	4	1	25	Lysobacter spongiicola DSM 21749 (Strain: DSM 21749)
UP000037043	29	0	0	Clostridium homopropionicum DSM 5847 (Strain: DSM 5847)
UP000003544	19	1	5.26316	Methylophaga aminisulfidivorans MP (Strain: MP(T))
UP000182321	22	0	0	Pseudobutyrivibrio ruminis (Strain: ACV-9)
UP000187327	9	4	44.4444	Halomonas sp. 1513 (Strain: 1513)
UP000035553	5	0	0	Sporolactobacillus inulinus CASD (Strain: CASD)
UP000032452	6	0	0	Aliterella atlantica CENA595 (Strain: CENA595)
UP000001693	26	8	30.7692	Leptothrix cholodnii (strain ATCC 51168 / LMG 8142 / SP-6) (Leptothrix discophora (strain SP-6)) (Strain: ATCC 51168 / LMG 8142 / SP-6)
UP000215836	29	1	3.44828	Pseudoalteromonas sp. NBT06-2 (Strain: NBT06-2)
UP000075683	5	0	0	Caldibacillus debilis (Strain: B4135)
UP000266482	25	1	4	Paenibacillus nanensis (Strain: DSM 22867)
UP000250086	18	0	0	Anaerobiospirillum thomasii (Strain: NCTC13093)
UP000095230	23	0	0	Shewanella colwelliana (Alteromonas colwelliana) (Strain: CSB03KR)
UP000002411	37	0	0	Clostridium kluyveri (strain ATCC 8527 / DSM 555 / NCIMB 10680) (Strain: ATCC 8527 / DSM 555 / NCIMB 10680)
UP000021369	1	0	0	Ruminococcus albus SY3 (Strain: SY3)
UP000005439	8	0	0	Sulfobacillus acidophilus (strain ATCC 700253 / DSM 10332 / NAL) (Strain: ATCC 700253 / DSM 10332 / NAL)
UP000281192	17	7	41.1765	Caulobacter flavus (Strain: RHGG3)
UP000281470	1	0	0	Acinetobacter junii (Strain: AJ_068)
UP000316367	25	4	16	Desulfobacteraceae bacterium
UP000315294	1	0	0	Staphylococcus hominis
UP000232188	18	1	5.55556	Leptospira adleri (Strain: FH2-B-C1)
UP000316214	18	1	5.55556	Rubrivivax sp.
UP000077025	20	0	0	Paenibacillus macquariensis (Bacillus macquariensis) (Strain: DSM 2)
UP000004382	30	0	0	Methylorubrum extorquens DSM 13060 (Strain: DSM 13060)
UP000290949	1	0	0	Clostridioides difficile (Peptoclostridium difficile) (Strain: Lew003)
UP000013996	21	1	4.7619	Leptospira yanagawae serovar Saopaulo str. Sao Paulo = ATCC 700523 (Strain: Sao Paulo)
UP000060071	1	0	0	Deinococcus actinosclerus (Strain: BM2)
UP000092531	12	0	0	Selenomonas sp. oral taxon 126 (Strain: W7667)
UP000007088	4	0	0	Helicobacter pylori (strain v225d) (Strain: v225d)
UP000004408	4	0	0	Helicobacter pylori Hp M3 (Strain: Hp M3)
UP000077173	27	0	0	Bradyrhizobium neotropicale (Strain: BR 10247)
UP000259784	4	1	25	Escherichia coli (Strain: VREC0543)
UP000238409	43	0	0	Pseudomonas lurida (Strain: MYb11)
UP000285748	11	1	9.09091	Clostridium sp. OM05-6BH (Strain: OM05-6BH)
UP000295158	3	0	0	Sphingomonas sp. PP-CE-1A-559 (Strain: PP-CE-1A-559)
UP000285356	5	2	40	Escherichia coli (Strain: GT1)
UP000247778	2	0	0	Acidobacteria bacterium
UP000285456	9	1	11.1111	Oceanobacillus profundus (Strain: DSM 18246)
UP000236596	1	0	0	bacterium BMS3Abin05
UP000177807	8	2	25	Nitrospirae bacterium GWC2_57_9
UP000288701	4	0	0	Helicobacter pylori (Campylobacter pylori) (Strain: ZH138)
UP000285441	1	0	0	Klebsiella pneumoniae subsp. pneumoniae (Strain: CRK0299)
UP000288726	3	0	0	Helicobacter pylori (Campylobacter pylori) (Strain: ZH75)
UP000285793	26	10	38.4615	Cronobacter malonaticus (Strain: S1)
UP000248243	39	2	5.12821	Aeromonas veronii (Strain: E2102)
UP000260751	6	0	0	Deltaproteobacteria bacterium
UP000275309	16	1	6.25	Gammaproteobacteria bacterium
UP000050811	13	0	0	Sanguibacter sp. Leaf3 (Strain: Leaf3)
UP000286401	25	2	8	Clostridium sp. TF01-11 (Strain: TF01-11)
UP000182902	37	0	0	Pseudomonas salomonii (Strain: ICMP 14252)
UP000006748	4	0	0	Helicobacter pylori R056a (Strain: R056a)
UP000050271	27	0	0	Pseudomonas putida (Arthrobacter siderocapsulatus) (Strain: HB4184)
UP000286687	12	0	0	Bacillus thuringiensis (Strain: G25-42)
UP000254260	53	0	0	Pseudomonas mendocina (Strain: NCTC10899)
UP000007508	44	0	0	Pseudomonas sp. GM60 (Strain: GM60)
UP000033758	26	0	0	Pseudomonas sp. 10-1B (Strain: 10-1B)
UP000239064	33	0	0	Pseudomonas sp. MYb60 (Strain: MYb60)
UP000288790	4	0	0	Helicobacter pylori (Campylobacter pylori) (Strain: ZH65)
UP000247525	1	0	0	Acidobacteria bacterium
UP000288803	13	8	61.5385	Leisingera sp. NJS204 (Strain: NJS204)
UP000248353	1	0	0	Acidobacteria bacterium
UP000247642	2	0	0	Acidobacteria bacterium
UP000248093	2	0	0	Acidobacteria bacterium
UP000247776	3	0	0	Acidobacteria bacterium
UP000248335	2	0	0	Acidobacteria bacterium
UP000266530	2	0	0	Acidobacteria bacterium
UP000215711	2	1	50	Hydrogenophilales bacterium 17-61-9
UP000287150	14	0	0	Campylobacter fetus (Strain: 12S01908-5)
UP000287197	7	0	0	Campylobacter jejuni (Strain: SO-26)
UP000287287	8	0	0	Campylobacter jejuni (Strain: CB286)
UP000031821	3	0	0	Helicobacter pylori (Campylobacter pylori) (Strain: 173/00)
UP000247631	33	0	0	Pseudomonas sp. OV286 (Strain: OV286)
UP000191244	36	0	0	Vibrio coralliilyticus (Strain: SNUTY-1)
UP000264044	3	2	66.6667	Maritimibacter sp.
UP000287593	1	0	0	Gammaproteobacteria bacterium
UP000321814	25	0	0	Pararheinheimera tangshanensis (Strain: JA3-B52)
UP000287882	7	0	0	Campylobacter jejuni (Strain: SS6R)
UP000321464	5	2	40	Novosphingobium sediminis (Strain: NBRC 106119)
UP000038204	8	3	37.5	Yersinia similis (Strain: Y233)
UP000288808	4	0	0	Helicobacter pylori (Campylobacter pylori) (Strain: ZH133)
UP000249611	1	0	0	Candidatus Eremiobacter sp. RRmetagenome_bin22
UP000287951	16	1	6.25	Alteromonas sp. KS69 (Strain: KS69)
UP000288119	30	9	30	Rhizobium leguminosarum (Strain: WSM78)
UP000288123	9	0	0	Campylobacter jejuni (Strain: CB355)
UP000288829	4	0	0	Helicobacter pylori (Campylobacter pylori) (Strain: ZH129)
UP000288840	3	0	0	Helicobacter pylori (Campylobacter pylori) (Strain: ZH103)
UP000288868	4	0	0	Helicobacter pylori (Campylobacter pylori) (Strain: ZH17)
UP000243828	14	1	7.14286	Oleispira sp.
UP000043938	16	5	31.25	Yersinia mollaretii (Strain: 64/02)
UP000054848	44	1	2.27273	Pseudomonas fluorescens (Strain: ICMP3636)
UP000277815	47	0	0	Pseudomonas savastanoi pv. glycinea (Pseudomonas syringae pv. glycinea) (Strain: ICMP 9589)
UP000280599	50	1	2	Pseudomonas savastanoi pv. glycinea (Pseudomonas syringae pv. glycinea) (Strain: ICMP 867)
UP000269158	42	1	2.38095	Pseudomonas syringae pv. syringae (Strain: ICMP 3688)
UP000276829	50	0	0	Pseudomonas savastanoi pv. glycinea (Pseudomonas syringae pv. glycinea) (Strain: ICMP 4324)
UP000178776	45	2	4.44444	Chromobacterium vaccinii (Strain: 21-1)
UP000176536	1	0	0	Ignavibacteria bacterium GWA2_35_9
UP000179565	53	17	32.0755	Agrobacterium vitis (Rhizobium vitis) (Strain: Rr4)
UP000179937	1	0	0	Acinetobacter baumannii (Strain: XH647)
UP000176944	12	1	8.33333	Moorea producens JHB (Strain: JHB)
UP000177506	1	0	0	Hymenobacter coccineus (Strain: CCM 8649)
UP000182284	5	1	20	Celeribacter baekdonensis (Strain: DSM 27375)
UP000184355	5	2	40	Escherichia coli (Strain: 675)
UP000184491	5	0	0	Cellulomonas sp. 73-145
UP000185933	15	0	0	Bacillus cereus (Strain: RU36C)
UP000186061	36	1	2.77778	Pseudomonas sp. 7SR1 (Strain: 7SR1)
UP000185453	34	0	0	Pseudomonas alcaliphila JAB1 (Strain: JAB1)
UP000189889	18	0	0	Pseudomonas sp. VI4.1 (Strain: VI4.1)
UP000185861	24	0	0	Clostridium botulinum B2 433 (Strain: B2 433)
UP000186850	24	0	0	Bradyrhizobium sp. AS23.2 (Strain: AS23.2)
UP000198965	18	0	0	Bacillus sp. OV322 (Strain: OV322)
UP000188999	5	2	40	Escherichia coli (Strain: EDL 933)
UP000189171	65	14	21.5385	Herbaspirillum sp. VT-16-41 (Strain: VT-16-41)
UP000189103	2	1	50	Klebsiella aerogenes (Enterobacter aerogenes) (Strain: LIM107)
UP000191930	21	10	47.619	Agrobacterium fabrum str. J-07 (Strain: J-07)
UP000189827	3	2	66.6667	Thioclava sp. F28-4 (Strain: F28-4)
UP000190476	10	0	0	Clostridium chauvoei JF4335
UP000193703	33	12	36.3636	Rhizobium sp. CIAT894 (Strain: CIAT 894)
UP000192253	27	0	0	Vibrio campbellii (Strain: VIB391)
UP000193139	31	0	0	Pseudomonas sp. NFIX51 (Strain: NFIX51)
UP000193045	5	2	40	Escherichia coli H386 (Strain: H386)
UP000193146	20	2	10	Burkholderia puraquae (Strain: CAMPA 1040)
UP000192545	37	3	8.10811	Chromobacterium haemolyticum (Strain: H4137)
UP000194141	7	0	0	Desulfurella amilsii (Strain: TR1)
UP000193558	21	9	42.8571	Pantoea rwandensis (Strain: LMG 26275)
UP000194423	1	0	0	Acinetobacter seifertii
UP000194840	1	0	0	Eggerthia catenaformis
UP000287156	7	0	0	Bacillus sp. 3-2-2 (Strain: 3-2-2)
UP000196326	12	4	33.3333	Stenotrophomonas sp. WZN-1 (Strain: WZN-1)
UP000196306	5	0	0	Pigmentiphaga sp. NML030171 (Strain: NML030171)
UP000194891	3	0	0	Enterococcus sp. 3G6_DIV0642 (Strain: 3G6_DIV0642)
UP000195682	13	0	0	Bacillus thuringiensis (Strain: SCG04-02)
UP000196475	11	0	0	Bacillus thermozeamaize
UP000195026	13	0	0	Bacillus thuringiensis serovar argentinensis
UP000198713	11	0	0	Pseudobutyrivibrio sp. YE44 (Strain: YE44)
UP000198145	27	1	3.7037	Pseudomonas nitroreducens (Strain: DF05)
UP000198567	21	0	0	Paenisporosarcina quisquiliarum (Strain: SK 55)
UP000198914	6	0	0	Jannaschia faecimaris (Strain: DSM 100420)
UP000198907	26	1	3.84615	Marinobacter sp. DSM 26671 (Strain: DSM 26671)
UP000198738	45	1	2.22222	Pseudomonas sp. NFACC23-1 (Strain: NFACC23-1)
UP000199148	29	4	13.7931	Burkholderia sp. WP9 (Strain: WP9)
UP000198629	6	2	33.3333	Methylophilus rhizosphaerae (Strain: CBMB127)
UP000198784	34	1	2.94118	Pseudomonas borbori (Strain: DSM 17834)
UP000198656	31	0	0	Desulfosporosinus hippei DSM 8344 (Strain: DSM 8344)
UP000198789	32	0	0	Bradyrhizobium sp. cf659 (Strain: CF659)
UP000199046	13	5	38.4615	Kushneria avicenniae (Strain: DSM 23439)
UP000199011	2	1	50	Xenorhabdus japonica (Strain: DSM 16522)
UP000199754	3	2	66.6667	Sulfitobacter pseudonitzschiae (Strain: SMR1)
UP000199106	18	0	0	Paenibacillus sp. CF384 (Strain: CF384)
UP000199129	41	1	2.43902	Pseudomonas palleroniana (Strain: BS3265)
UP000217603	4	0	0	Helicobacter pylori (Campylobacter pylori) (Strain: F20)
UP000219304	27	0	0	Pseudomonas sp. LAIL14HWK12:I8 (Strain: LAIL14HWK12:I8)
UP000218414	7	0	0	Bacillus glycinifermentans (Strain: KBN06P03352)
UP000218437	45	18	40	Janthinobacterium svalbardensis (Strain: PAMC 27463)
UP000220205	4	0	0	Helicobacter pylori (Campylobacter pylori) (Strain: 26024)
UP000220109	5	0	0	Bacillus cereus (Strain: AFS091573)
UP000219991	4	0	0	Helicobacter pylori (Campylobacter pylori) (Strain: 22390)
UP000221002	4	0	0	Helicobacter pylori (Campylobacter pylori) (Strain: MU2004-2)
UP000229005	9	0	0	Halobacteriovorax sp. JY17
UP000229048	30	0	0	Pseudomonas sp. 382 (Strain: 382)
UP000228499	29	0	0	Brevibacillus brevis X23 (Strain: X23)
UP000228649	32	7	21.875	Acidovorax sp. 69 (Strain: 69)
UP000229231	1	0	0	Xanthomonadaceae bacterium NML07-0707 (Strain: NML07-0707)
UP000228682	28	9	32.1429	Caulobacter sp. FWC2 (Strain: FWC2)
UP000228725	14	0	0	Magnetovibrio sp.
UP000229829	16	8	50	Blastomonas sp.
UP000229361	47	1	2.12766	Pseudomonas sp. WCS365 (Strain: WCS365)
UP000229817	7	0	0	Limnohabitans sp. 15K (Strain: 15K)
UP000229426	4	0	0	Micrococcales bacterium
UP000229461	1	0	0	Haliea sp.
UP000229927	32	2	6.25	Oceanospirillaceae bacterium
UP000230668	8	1	12.5	Rhodobacteraceae bacterium
UP000229967	40	0	0	Pseudomonas sp. S10E 269 (Strain: S10E 269)
UP000229563	32	15	46.875	Desulfovibrio sp.
UP000230022	17	0	0	Idiomarina sp.
UP000230739	37	0	0	Pseudomonas sp.
UP000231801	12	2	16.6667	Leptospira elllisii (Strain: ATI7-C-A3)
UP000231764	31	0	0	Pseudomonas sp.
UP000230333	2	0	0	Armatimonadetes bacterium CG_4_8_14_3_um_filter_66_20
UP000230397	12	4	33.3333	Stenotrophomonas maltophilia (Pseudomonas maltophilia) (Xanthomonas maltophilia) (Strain: EP20)
UP000231010	18	0	0	Oceanicaulis sp.
UP000232142	1	0	0	Moraxella osloensis (Strain: TT16)
UP000230978	12	4	33.3333	Stenotrophomonas maltophilia (Pseudomonas maltophilia) (Xanthomonas maltophilia) (Strain: E824)
UP000230453	40	0	0	Pseudomonas toyotomiensis (Strain: DSM 26169)
UP000231090	12	4	33.3333	Stenotrophomonas sp. YR399 (Strain: YR399)
UP000233354	12	3	25	Betaproteobacteria bacterium HGW-Betaproteobacteria-9
UP000233450	1	0	0	Nitrospira bacterium HGW-Nitrospira-1
UP000233438	23	0	0	Spirochaetae bacterium HGW-Spirochaetae-3
UP000233453	12	1	8.33333	Deltaproteobacteria bacterium HGW-Deltaproteobacteria-21
UP000233484	1	0	0	Betaproteobacteria bacterium HGW-Betaproteobacteria-20
UP000232559	15	5	33.3333	Ewingella americana (Strain: BRK18a)
UP000231377	5	0	0	Chroococcales cyanobacterium IPPAS B-1203 (Strain: IPPAS B-1203)
UP000234260	37	1	2.7027	Chromobacterium sp. ATCC 53434 (Strain: ATCC 53434)
UP000234240	14	3	21.4286	Yersiniaceae bacterium 2015Iso6 (Strain: 2015Iso6)
UP000234341	26	3	11.5385	Cupriavidus pauculus (Strain: UM1)
UP000233554	31	0	0	Pseudomonas sp. S06B 330 (Strain: S06B 330)
UP000231626	37	0	0	Pseudomonas sp. FEMGT703P
UP000235365	34	0	0	Vibrio splendidus (Strain: 10N.261.45.E8)
UP000235468	22	0	0	Vibrio sp. 10N.261.52.E5 (Strain: 10N.261.52.E5)
UP000235513	24	0	0	Vibrio sp. 10N.222.55.F9 (Strain: 10N.222.55.F9)
UP000236176	20	4	20	Achromobacter sp. AONIH1 (Strain: AONIH1)
UP000235659	20	3	15	Paraburkholderia rhynchosiae (Strain: WSM 3937)
UP000236364	9	2	22.2222	bacterium BMS3Abin08
UP000238049	22	9	40.9091	Xanthomonas arboricola pv. guizotiae (Strain: CFBP 7409)
UP000236926	1	0	0	Acidiferrobacteraceae bacterium
UP000236959	21	0	0	Labrenzia marina (Strain: DSM 17023)
UP000236408	1	0	0	Microcystis aeruginosa NIES-298 (Strain: NIES-298)
UP000236919	28	4	14.2857	Bosea sp. 1131 (Strain: 1131)
UP000237114	50	1	2	Pseudomonas syringae pv. syringae (Strain: 7928A)
UP000237138	53	1	1.88679	Pseudomonas avellanae (Strain: R25260)
UP000236451	35	0	0	Aeromonas sp. ASNIH5 (Strain: ASNIH5)
UP000238949	28	1	3.57143	Alteromonas sp. 190 (Strain: 190)
UP000237244	27	0	0	Aeromonas sp. ASNIH8 (Strain: ASNIH8)
UP000239025	56	1	1.78571	Pseudomonas cerasi
UP000239866	13	0	0	Marinobacter fuscus (Strain: NH169-3)
UP000238205	5	0	0	Alkalibacterium olivapovliticus (Strain: DSM 13175)
UP000239849	42	0	0	Pseudomonas sp. NFPP22 (Strain: NFPP22)
UP000239815	9	0	0	Bacillus sp. MYb56 (Strain: MYb56)
UP000239898	16	6	37.5	Xanthomonas theicola (Strain: CFBP 4691)
UP000238541	30	0	0	Pseudomonas laurylsulfatiphila (Strain: AP3_16)
UP000239210	9	0	0	Geodermatophilus tzadiensis (Strain: DSM 45416)
UP000237464	14	4	28.5714	Salinisphaera sp.
UP000239310	27	4	14.8148	Rhodoferax sp. TS-BS-61-7 (Strain: TS-BS-61-7)
UP000238376	25	4	16	Paraburkholderia insulsa (Strain: LMG 28183)
UP000237707	8	1	12.5	Pseudoxanthomonas sp. KAs_5_3 (Strain: KAs_5_3)
UP000239369	42	0	0	Pseudomonas syringae (Strain: BS0967)
UP000240026	13	4	30.7692	Escherichia coli (Strain: B29595)
UP000239525	30	5	16.6667	Paraburkholderia sp. BL21I4N1 (Strain: BL21I4N1)
UP000239707	2	0	0	Sphingopyxis sp. MG (Strain: MG)
UP000239687	34	0	0	Pseudomonas frederiksbergensis (Strain: 11-D3)
UP000241447	5	1	20	Celeribacter baekdonensis (Strain: LH4)
UP000241426	8	0	0	Photobacterium kishitanii (Strain: FS-7.2)
UP000242498	4	2	50	Nitrosomonas ureae (Strain: Nm15)
UP000238823	4	0	0	Enhygromyxa salina (Strain: SWB007)
UP000320502	20	0	0	Corallococcus sp. Z5C101001 (Strain: Z5C101001)
UP000238825	39	0	0	Lysinibacillus sphaericus (Bacillus sphaericus) (Strain: DSM 28)
UP000316473	3	2	66.6667	Nitrosomonas stercoris (Strain: KYUHI-S)
UP000316284	15	5	33.3333	Enterobacter hormaechei (Strain: T38-B379-mcr1-tc)
UP000316626	18	0	0	Psychrobacillus sp. Z8 (Strain: Z8)
UP000316714	9	0	0	Planctomycetes bacterium KOR34 (Strain: KOR34)
UP000316361	50	1	2	Pseudomonas azotoformans (Strain: P45A)
UP000316426	6	2	33.3333	Planctomycetes bacterium Spa11 (Strain: Spa11)
UP000317155	18	6	33.3333	Desulfuromonas acetexigens (Strain: 2873)
UP000317901	14	0	0	Pseudomonas sp. DSM 108990 (Strain: DSM 108990)
UP000317288	27	15	55.5556	Halomonas titanicae (Strain: SM1922)
UP000318391	20	10	50	Rhizobium radiobacter (Agrobacterium tumefaciens) (Agrobacterium radiobacter) (Strain: 1187)
UP000318050	47	2	4.25532	Nitrospirillum amazonense (Strain: BR 11140)
UP000317484	8	0	0	Geodermatophilus aquaeductus (Strain: DSM 46834)
UP000318943	17	2	11.7647	Cupriavidus campinensis (Strain: S14E4C)
UP000317557	12	3	25	Gracilimonas mengyeensis (Strain: DSM 21985)
UP000318145	37	7	18.9189	Acidovorax radicis (Strain: 2721A)
UP000318626	3	0	0	Planctomycetes bacterium Pan97 (Strain: Pan97)
UP000318170	6	4	66.6667	Aminobacter sp. J15 (Strain: J15)
UP000318667	6	0	0	Bacillus oceanisediminis (Strain: CGMCC 1.10115)
UP000319219	22	0	0	Paenibacillus sp. MS2379 (Strain: MS2379)
UP000319727	8	1	12.5	Morganella morganii (Proteus morganii) (Strain: SCMM102)
UP000320654	20	8	40	Agrobacterium rhizogenes (Strain: A 1.2.5)
UP000320246	16	0	0	Bacillus sp. SLBN-174 (Strain: JB4)
UP000320243	18	4	22.2222	Bosea vestrisii (Strain: 3192)
UP000321229	29	0	0	Methylobacterium sp. WL6 (Strain: WL6)
UP000319883	33	2	6.06061	Vibrio cholerae (Strain: P9-CHT63-05)
UP000320431	1	0	0	Lysobacter maris (Strain: KCTC 42381)
UP000321552	7	6	85.7143	Nitrosomonas sp.
UP000321353	4	0	0	Planctomycetes bacterium (Strain: Mal15)
UP000321373	4	0	0	Helicobacter pylori (Campylobacter pylori) (Strain: G-Mx-2003-250)
UP000321099	47	0	0	Methylobacterium sp. WL64 (Strain: WL64)
UP000321126	6	2	33.3333	Serratia marcescens subsp. sakuensis (Strain: S16)
UP000321171	4	0	0	Helicobacter pylori (Campylobacter pylori) (Strain: G-Mx-2006-583)
UP000321144	6	0	0	Bacillus megaterium (Strain: Mn1-4)
UP000321201	3	0	0	Hydrogenophilales bacterium SM250 (Strain: SM250)
UP000321895	6	2	33.3333	Serratia marcescens (Strain: KCJ3K309)
UP000321496	14	0	0	Methylobacterium sp. WL120 (Strain: WL120)
UP000321555	18	0	0	Bacillus sp. FJAT-25496 (Strain: FJAT-25496)
UP000320017	17	1	5.88235	Azoarcus sp. PHD
UP000321566	47	0	0	Pseudomonas sp. AG1028 (Strain: AG1028)
UP000321684	4	0	0	Helicobacter pylori (Campylobacter pylori) (Strain: C-Mx-2011-69)
UP000321694	1	0	0	Ottowia sp. GY511 (Strain: GY511)
UP000321884	4	0	0	Helicobacter pylori (Campylobacter pylori) (Strain: C-Mx-2011-171)
UP000322341	6	2	33.3333	Escherichia coli (Strain: 13C1079T)
UP000321917	19	1	5.26316	Colwellia hornerae (Strain: IC036)
UP000321558	10	0	0	Oceanobacillus sojae (Strain: NBRC 105379)
UP000321933	6	1	16.6667	Parahaliea aestuarii (Strain: S2-26)
UP000321958	49	14	28.5714	Agrobacterium vitis (Rhizobium vitis) (Strain: E2311)
UP000322685	5	2	40	Escherichia coli (Strain: RM9088)
UP000325218	18	0	0	Paenibacillus faecis (Strain: DSM 23593)
UP000248359	1	0	0	Acidobacteria bacterium
UP000094463	17	0	0	Bacillus beveridgei (Strain: MLTeJB)
UP000289858	5	2	40	Escherichia coli (Strain: HN80)
UP000253126	5	0	0	Nostoc sp. ATCC 53789 (Strain: ATCC 53789)
UP000321106	1	0	0	Thiothrix sp.
UP000291855	11	7	63.6364	Rhizobiales bacterium
UP000231070	34	0	0	Pleomorphomonas carboxyditropha (Strain: SVCO-16)
UP000185426	12	0	0	Bacillus safensis (Strain: U14-5)
UP000274162	3	0	0	Planctomycetes bacterium
UP000199362	31	0	0	Pseudomonas sp. ok602 (Strain: OK602)
UP000319997	21	9	42.8571	Rhizobium radiobacter (Agrobacterium tumefaciens) (Agrobacterium radiobacter) (Strain: MAFF301724)
UP000315437	6	2	33.3333	Serratia fonticola (Strain: 128R)
UP000321807	1	0	0	Rhodanobacter glycinis (Strain: T01E-68)
UP000318708	5	2	40	Escherichia coli (Strain: 963)
UP000321812	5	0	0	Campylobacter hyointestinalis (Strain: D2411)
UP000315753	6	0	0	Ureibacillus terrenus (Strain: ATCC BAA-384)
UP000317270	1	0	0	Moraxellaceae bacterium AER2_44_116 (Strain: AER2_44_116)
UP000316243	28	5	17.8571	Nocardioides sp. SLBN-35 (Strain: NO-1)
UP000317475	5	3	60	Ramlibacter sp. WS9 (Strain: WS9)
UP000315727	5	2	40	Escherichia coli (Strain: 69)
UP000317933	31	0	0	Pseudomonas arsenicoxydans (Strain: E3)
UP000315995	6	1	16.6667	Bradymonas sp. YN101 (Strain: YN101)
UP000319060	16	2	12.5	Pandoraea pnomenusa (Strain: TF-18)
UP000012138	14	1	7.14286	Leptospira noguchii str. 2001034031 (Strain: 2001034031)
UP000317646	1	0	0	Hymenobacter nivis (Strain: S9.2P)
UP000293391	1	0	0	Acinetobacter lwoffii (Strain: AL_065)
UP000252498	15	0	0	Bacillus sp. AG102 (Strain: AG102)
UP000236496	5	2	40	Escherichia coli (Strain: FDAARGOS_56)
UP000199638	8	4	50	Rhizobiales bacterium GAS188 (Strain: GAS188)
UP000320776	32	0	0	Sporomusa termitida (Strain: DSM 4440)
UP000319177	9	4	44.4444	Salmonella enterica subsp. enterica serovar Goldcoast (Strain: Sal-5807)
UP000316665	45	18	40	Janthinobacterium sp. SNU WT3 (Strain: SNU WT3)
UP000320254	4	0	0	Helicobacter pylori (Campylobacter pylori) (Strain: B125A)
UP000319323	2	0	0	[Brevibacterium] frigoritolerans (Strain: 3612)
UP000319502	18	1	5.55556	Denitromonas halophilus (Strain: SFB-3)
UP000319607	7	1	14.2857	Halothiobacillaceae bacterium
UP000247995	1	0	0	Acidobacteria bacterium
UP000308002	1	0	0	Kocuria rosea (Deinococcus erythromyxa) (Micrococcus rubens) (Strain: AF099C18)
UP000305243	37	0	0	Vibrio tasmaniensis (Strain: 10N.222.45.A1)
UP000308685	1	0	0	bacterium M00.F.Ca.ET.230.01.1.1 (Strain: M00.F.Ca.ET.230.01.1.1)
UP000315840	18	0	0	Alphaproteobacteria bacterium
UP000315866	9	6	66.6667	Brevundimonas sp.
UP000306270	26	0	0	Vibrio sp. F13 (Strain: 10N.222.55.A11)
UP000317567	22	2	9.09091	Paraburkholderia sp.
UP000297288	12	0	0	Geotoga petraea (Strain: HO-Geo1)
UP000306252	2	0	0	Photobacterium damsela subsp. piscicida (Pasteurella piscicida) (Strain: MT1415)
UP000309297	7	0	0	Campylobacter jejuni (Strain: XZJ48)
UP000316897	23	0	0	Pseudomonas putida (Arthrobacter siderocapsulatus) (Strain: JR16)
UP000297268	15	5	33.3333	Enterobacter hormaechei (Strain: EC32)
UP000309735	26	1	3.84615	Pseudomonas aeruginosa (Strain: Pyo5)
UP000305613	5	2	40	Escherichia coli (Strain: FWSEC0062)
UP000236746	16	0	0	Paenibacillus sp. UNC499MF (Strain: UNC499MF)
UP000297978	8	3	37.5	Proteus mirabilis (Strain: Dog-35-37761)
UP000238116	11	0	0	Cyanosarcina cf. burmensis CCALA 770 (Strain: CCALA 770)
UP000315748	2	0	0	Variovorax sp.
UP000310510	3	1	33.3333	Azotobacter chroococcum (Strain: P208)
UP000307600	13	2	15.3846	Hungateiclostridium thermocellum (Clostridium thermocellum) (Strain: PAL5)
UP000309875	23	10	43.4783	Rhizobium sp. AU243 (Strain: AU243)
UP000298241	5	2	40	Escherichia coli (Strain: 823-1)
UP000321165	35	0	0	Clostridium butyricum (Strain: NBRC 3315)
UP000220593	4	0	0	Helicobacter pylori (Campylobacter pylori) (Strain: 2061)
UP000037767	4	0	0	Helicobacter pylori (Campylobacter pylori) (Strain: 22)
UP000288762	4	0	0	Helicobacter pylori (Campylobacter pylori) (Strain: ZH66)
UP000297940	30	1	3.33333	Leptospira mtsangambouensis (Strain: 201601298)
UP000285757	44	1	2.27273	Pseudomonas fluorescens (Strain: 24D3)
UP000040578	9	4	44.4444	Yersinia nurmii (Strain: type strain: CIP110231)
UP000002276	5	1	20	Borreliella bavariensis (strain ATCC BAA-2496 / DSM 23469 / PBi) (Borrelia bavariensis) (Strain: ATCC BAA-2496 / DSM 23469 / PBi)
UP000316850	12	1	8.33333	Shewanella sp. SNU WT4 (Strain: SNU WT4)
UP000225135	15	0	0	Bacillus cereus (Strain: AFS029792)
UP000273879	7	0	0	Planctomycetes bacterium
UP000302494	5	2	40	Escherichia coli (Strain: ECSC022)
UP000056652	3	0	0	Anabaena sp. WA102 (Strain: WA102)
UP000316584	4	2	50	Luteimonas sp. Gr-4 (Strain: Gr-4)
UP000318431	27	8	29.6296	Massilia lurida (Strain: CGMCC 1.10822)
UP000264466	17	1	5.88235	Alteromonas sp.
UP000254429	5	1	20	Escherichia coli (Strain: NCTC8500)
UP000319704	27	2	7.40741	Desulfovibrio desulfuricans (Strain: NBRC 13699)
UP000056791	44	16	36.3636	Agrobacterium vitis (Rhizobium vitis) (Strain: NCPPB 3554)
UP000321599	7	0	0	Campylobacter lanienae (Strain: 2013D-9588)
UP000192748	3	0	0	Bacillus sp. CDB3 (Strain: CDB3)
UP000295176	11	0	0	Halanaerobium saccharolyticum (Strain: MSL 7)
UP000093930	25	1	4	Pseudomonas sp. AU11447 (Strain: AU11447)
UP000245620	48	18	37.5	Janthinobacterium sp. 78 (Strain: 78)
UP000321420	4	1	25	Thiobacillus sp.
UP000320138	21	11	52.381	Xanthomonas vasicola (Strain: DAR-41380)
UP000231194	27	0	0	Bradyrhizobium sp. INPA54B (Strain: INPA54B)
UP000247750	6	0	0	Gemmatimonadetes bacterium
UP000234751	39	1	2.5641	Aeromonas veronii (Strain: FC951)
UP000317935	18	0	0	Helicobacter suis (Strain: SNTW101c)
UP000316123	55	1	1.81818	Pseudomonas marginalis (Strain: DSM 13124)
UP000318847	1	0	0	Flammeovirga kamogawensis (Strain: YS10)
UP000290660	8	4	50	Salmonella enterica (Salmonella choleraesuis) (Strain: 169_17)
UP000002808	4	0	0	Helicobacter pylori R018c (Strain: R018c)
UP000052048	19	0	0	Methylobacterium sp. Leaf112 (Strain: Leaf112)
UP000178875	12	1	8.33333	Deltaproteobacteria bacterium GWB2_55_19
UP000230415	8	1	12.5	Planctomycetes bacterium
UP000092607	1	0	0	Moraxella lacunata (Strain: CCUG 57757A)
UP000040179	21	4	19.0476	Alcaligenes xylosoxydans xylosoxydans (Achromobacter xylosoxidans) (Strain: 2789STDY5608609)
UP000277570	34	0	0	Clostridium carnis (Strain: NCTC10913)
UP000034240	12	5	41.6667	Vibrio parahaemolyticus (Strain: Vp152)
UP000038379	21	5	23.8095	Burkholderia pseudomallei (Pseudomonas pseudomallei) (Strain: EY1)
UP000004587	4	0	0	Helicobacter pylori Hp M2 (Strain: Hp M2)
UP000035652	40	0	0	Pseudomonas stutzeri (Pseudomonas perfectomarina) (Strain: SLG510A3-8)
UP000001097	7	1	14.2857	Leptospira santarosai str. JET (Strain: JET)
UP000039978	27	9	33.3333	Neorhizobium galegae bv. orientalis
UP000037688	20	0	0	Paenibacillus sp. A59 (Strain: A59)
UP000292593	15	5	33.3333	Citrobacter freundii (Strain: HH11)
UP000247475	5	2	40	Escherichia coli (Strain: 2016C-3878)
UP000051846	5	2	40	Escherichia coli (Strain: 304)
UP000033344	16	6	37.5	Enterobacter cloacae subsp. cloacae (Strain: 42324)
UP000034123	1	0	0	Acinetobacter sp. Ag2 (Strain: Ag2)
UP000270499	53	0	0	Pseudomonas savastanoi (Pseudomonas syringae pv. savastanoi) (Strain: ICMP 9421)
UP000235330	30	0	0	Vibrio splendidus (Strain: 10N.261.55.E11)
UP000002169	21	3	14.2857	Burkholderia cenocepacia (strain MC0-3) (Strain: MC0-3)
UP000295254	32	0	0	Pseudomonas vancouverensis (Strain: Dha-51)
UP000198842	33	11	33.3333	Kosakonia sp. S29 (Strain: S29)
UP000077296	39	1	2.5641	Pseudomonas thivervalensis (Strain: LMG 21626)
UP000294581	7	0	0	Alicyclobacillus sacchari (Strain: DSM 17974)
UP000284451	1	0	0	Sinirhodobacter populi (Strain: 07D10-4-3)
UP000318995	4	0	0	Planctomycetes bacterium Pla111 (Strain: Pla111)
UP000217968	5	2	40	Escherichia coli (Strain: F328)
UP000294712	48	16	33.3333	Massilia sp. GV097 (Strain: GV097)
UP000194161	14	3	21.4286	Bordetella genomosp. 13 (Strain: AU7206)
UP000229278	1	0	0	Candidatus Contendobacter odensis
UP000018780	8	4	50	Leisingera methylohalidivorans DSM 14336 (Strain: DSM 14336)
UP000034636	9	4	44.4444	Salmonella enterica (Salmonella choleraesuis) (Strain: YU39)
UP000247970	27	0	0	Pseudomonas sp. SMT-1 (Strain: SMT-1)
UP000236477	7	0	0	Sphingobium sp. SA916 (Strain: SA916)
UP000051797	14	4	28.5714	Sphingomonas sp. Leaf257 (Strain: Leaf257)
UP000258894	9	1	11.1111	Thauera sp.
UP000196531	10	0	0	Halobacteriovorax marinus
UP000233327	22	6	27.2727	Burkholderia pseudomallei (Pseudomonas pseudomallei) (Strain: MSHR1435)
UP000310813	23	1	4.34783	Corallococcus exiguus (Strain: 14696)
UP000320025	10	4	40	Salmonella enterica subsp. enterica serovar Mbandaka (Strain: HIY0168)
UP000254592	19	6	31.5789	Comamonas sp. AG1104 (Strain: AG1104)
UP000254538	4	2	50	Escherichia coli (Strain: NCTC8450)
UP000307913	9	4	44.4444	Salmonella enterica subsp. enterica serovar Saintpaul (Strain: 5)
UP000238326	19	2	10.5263	Malikia spinosa (Strain: 83)
UP000323935	5	0	0	Verrucomicrobia subdivision 3 bacterium
UP000237142	38	2	5.26316	Aeromonas veronii (Strain: ML09-123)
UP000251195	2	2	100	Methylocystaceae bacterium
UP000264687	1	0	0	Acinetobacter sp. WCHAc010034 (Strain: WCHAc010034)
UP000285014	3	0	0	Clostridium sp. AF27-2AA (Strain: AF27-2AA)
UP000094451	5	2	40	Escherichia coli (Strain: FORC_028)
UP000314011	3	1	33.3333	Rhodobacteraceae bacterium SM1903 (Strain: SM1903)
UP000194474	12	7	58.3333	Devosia lucknowensis
UP000318478	6	0	0	Planctomycetes bacterium Pla123a (Strain: Pla123a)
UP000186056	5	0	0	Gemmatimonadetes bacterium 13_1_40CM_69_22
UP000076806	15	0	0	Bacillus cereus (Strain: CMCC P0011)
UP000001681	12	0	0	Exiguobacterium sibiricum (strain DSM 17290 / JCM 13490 / 255-15) (Strain: DSM 17290 / JCM 13490 / 255-15)
UP000009099	6	0	0	Thioalkalivibrio sp. (strain K90mix) (Strain: K90mix)
UP000279760	20	1	5	Vibrio mediterranei (Strain: 117-T6)
UP000297505	5	2	40	Escherichia coli (Strain: BX2S29)
UP000297588	3	2	66.6667	Escherichia coli (Strain: URMC_164)
UP000199081	7	0	0	Alkalibacterium pelagium (Strain: DSM 19183)
UP000312397	6	0	0	Campylobacter jejuni (Strain: HMC314)
UP000312495	14	0	0	Bacillus tropicus (Strain: SN1)
UP000264329	17	0	0	Anaerolineaceae bacterium
UP000053096	6	1	16.6667	Bordetella pseudohinzii (Strain: 2789STDY5608636)
UP000247615	3	0	0	Candidatus Rokubacteria bacterium
UP000317297	43	1	2.32558	Pseudoalteromonas luteoviolacea (Strain: H2)
UP000017579	5	2	40	Escherichia coli 113303 (Strain: 113303)
UP000000448	11	0	0	Nautilia profundicola (strain ATCC BAA-1463 / DSM 18972 / AmH) (Strain: ATCC BAA-1463 / DSM 18972 / AmH)
UP000009356	17	7	41.1765	Cronobacter sakazakii 696 (Strain: 696)
UP000012429	18	7	38.8889	Rhizobium freirei PRF 81 (Strain: PRF 81)
UP000228930	43	0	0	Bradyrhizobium sp. TSA1 (Strain: TSA1)
UP000000636	19	6	31.5789	Ruegeria sp. (strain TM1040) (Silicibacter sp.) (Strain: TM1040)
UP000198623	10	1	10	Neptunomonas qingdaonensis (Strain: CGMCC 1.10971)
UP000002402	21	0	0	Myxococcus xanthus (strain DK 1622) (Strain: DK 1622)
UP000075229	5	1	20	Borrelia hermsii (Strain: DAH-2E7)
UP000228784	3	0	0	Proteobacteria bacterium
UP000233357	1	0	0	Bacteroidetes bacterium HGW-Bacteroidetes-17
UP000001096	13	0	0	Afipia broomeae ATCC 49717 (Strain: ATCC 49717)
UP000004669	5	2	40	Escherichia coli B185 (Strain: B185)
UP000273587	3	0	0	Sphingopyxis sp. FD7 (Strain: FD7)
UP000005573	14	0	0	Mobiluncus curtisii ATCC 51333 (Strain: ATCC 51333)
UP000321055	8	4	50	Nitrosomonas oligotropha
UP000094543	1	0	0	Planctomycetes bacterium SCN 63-9
UP000248159	4	0	0	Gemmatimonadetes bacterium
UP000177876	3	0	0	Actinobacteria bacterium RBG_13_55_18
UP000238169	14	3	21.4286	Burkholderia novacaledonica
UP000229761	1	0	0	Gemmatimonadetes bacterium
UP000258856	3	0	0	Bacillus bacterium
UP000242831	1	1	100	Erythrobacter sp. SCN 68-10
UP000221771	1	0	0	Cycloclasticus sp.
UP000248367	1	0	0	Candidatus Rokubacteria bacterium
UP000247517	2	1	50	Candidatus Rokubacteria bacterium
UP000248056	2	1	50	Candidatus Rokubacteria bacterium
UP000248268	5	1	20	Candidatus Rokubacteria bacterium
UP000247430	1	0	0	Candidatus Rokubacteria bacterium
UP000247676	1	0	0	Candidatus Rokubacteria bacterium
UP000195277	1	0	0	bacterium K02(2017)
UP000263279	1	0	0	Dysgonomonas sp.
UP000263428	5	0	0	Erythrobacter sp.
UP000259048	3	0	0	Brevundimonas sp.
UP000264572	24	3	12.5	Eubacterium sp.
UP000263902	31	4	12.9032	Geobacter sp.
UP000317550	19	1	5.26316	Chitinimonas sp. R3-44 (Strain: R3-44)
UP000027719	38	2	5.26316	Shewanella xiamenensis (Strain: BC01)
UP000267907	1	0	0	Geobacter sp.
UP000271292	2	0	0	Ammonifex sp.
UP000321315	2	0	0	Thermomicrobiales bacterium
UP000321832	10	0	0	Piscinibacter aquaticus (Strain: IMCC1728)
UP000318639	1	0	0	Microcystis aeruginosa Ma_AC_P_19900807_S299
UP000231752	4	0	0	Proteobacteria bacterium
UP000266326	1	0	0	Proteobacteria bacterium
UP000248194	6	0	0	Gemmatimonadetes bacterium
UP000263187	2	0	0	Deltaproteobacteria bacterium
UP000262483	2	0	0	Gemmatimonadetes bacterium
UP000262248	1	0	0	Deltaproteobacteria bacterium
UP000321186	12	0	0	Pseudomonas sp.
UP000262431	11	0	0	Myxococcales bacterium
UP000264609	7	0	0	Myxococcales bacterium
UP000226962	1	0	0	Myxococcales bacterium
UP000248083	2	1	50	Acidobacteria bacterium
UP000247514	3	1	33.3333	Acidobacteria bacterium
UP000263025	14	0	0	Pseudomonas sp.
UP000248394	1	0	0	Acidobacteria bacterium
UP000263228	21	0	0	Pseudomonas sp.
UP000247431	1	0	0	Acidobacteria bacterium
UP000215751	4	2	50	Hydrogenophilales bacterium 32-62-9
UP000247856	1	0	0	Acidobacteria bacterium
UP000177344	5	0	0	Elusimicrobia bacterium RIFOXYA2_FULL_50_26
UP000176658	4	0	0	Elusimicrobia bacterium RIFOXYB2_FULL_50_12
UP000018435	40	0	0	Nitrospirillum amazonense Y2 (Strain: Y2 (ATCC 35120))
UP000229202	14	0	0	Oceanospirillales bacterium
UP000229734	1	0	0	Rhodobacteraceae bacterium
UP000192324	10	4	40	Beggiatoa sp. IS2
UP000221831	1	0	0	Rickettsiales bacterium
UP000222564	11	0	0	Desulfotomaculum profundi (Strain: Bs107)
UP000279441	2	0	0	Burkholderiales bacterium
UP000230466	1	0	0	Planctomycetes bacterium
UP000261799	5	0	0	Succinivibrionaceae bacterium
UP000276523	4	0	0	Deltaproteobacteria bacterium
UP000262345	8	0	0	Cyanobacteria bacterium UBA8530
UP000262039	30	0	0	Desulfosporosinus sp.
UP000013901	7	0	0	Thermotoga maritima (strain ATCC 43589 / MSB8 / DSM 3109 / JCM 10099) (Strain: ATCC 43589 / MSB8 / DSM 3109 / JCM 10099)
UP000236375	1	0	0	bacterium HR31
UP000232082	19	0	0	Pseudomonas sp.
UP000321170	8	2	25	Rhodocyclaceae bacterium
UP000264779	18	1	5.55556	Alteromonas australica
UP000261338	33	0	0	Pseudomonas sp.
UP000257765	2	0	0	Pseudomonas sp.
UP000226761	7	4	57.1429	Rhizobiales bacterium
UP000037921	19	4	21.0526	Burkholderia sp. ST111 (Strain: ST111)
UP000034581	1	0	0	candidate division CPR3 bacterium GW2011_GWF2_35_18
UP000261778	1	0	0	Rhizobiales bacterium
UP000230335	12	4	33.3333	Rhizobiales bacterium
UP000217538	7	1	14.2857	Alphaproteobacteria bacterium
UP000264717	15	0	0	Lachnospiraceae bacterium
UP000262808	1	0	0	Alphaproteobacteria bacterium
UP000262845	6	2	33.3333	Alphaproteobacteria bacterium
UP000263829	3	0	0	Desulfovibrio sp.
UP000264648	1	0	0	Alphaproteobacteria bacterium
UP000263767	3	0	0	Gammaproteobacteria bacterium
UP000218823	7	1	14.2857	Alphaproteobacteria bacterium
UP000264429	1	0	0	Gammaproteobacteria bacterium
UP000260323	3	0	0	Gammaproteobacteria bacterium
UP000262531	18	2	11.1111	Gammaproteobacteria bacterium
UP000230197	3	0	0	Gammaproteobacteria bacterium
UP000229184	2	1	50	Gammaproteobacteria bacterium
UP000262751	1	0	0	Gammaproteobacteria bacterium
UP000228764	1	0	0	Gammaproteobacteria bacterium
UP000228361	1	0	0	Rhodospirillaceae bacterium
UP000262886	4	0	0	Ruminococcaceae bacterium
UP000231228	2	0	0	Clostridiales bacterium
UP000253814	1	0	0	Clostridiales bacterium
UP000264425	3	0	0	Ruminococcaceae bacterium
UP000263999	13	0	0	Clostridiales bacterium
UP000263111	9	0	0	Clostridiales bacterium
UP000263333	1	0	0	Clostridiales bacterium
UP000261972	2	0	0	Ruminococcaceae bacterium
UP000263616	3	0	0	Lachnospiraceae bacterium
UP000263800	8	0	0	Lachnospiraceae bacterium
UP000263415	7	1	14.2857	Lachnospiraceae bacterium
UP000264576	6	0	0	Firmicutes bacterium
UP000262953	9	0	0	Lachnospiraceae bacterium
UP000262158	9	0	0	Lachnospiraceae bacterium
UP000259458	11	0	0	Lachnospiraceae bacterium
UP000253828	1	0	0	Firmicutes bacterium
UP000263780	12	0	0	Lachnospiraceae bacterium
UP000258351	8	1	12.5	Lachnospiraceae bacterium
UP000260359	4	0	0	Lachnospiraceae bacterium
UP000257702	7	0	0	Lachnospiraceae bacterium
UP000261336	6	0	0	Lachnospiraceae bacterium
UP000259953	25	0	0	Lachnospiraceae bacterium
UP000253847	1	0	0	Eggerthella lenta (Eubacterium lentum) (Strain: 28B)
UP000262528	6	0	0	Firmicutes bacterium
UP000262585	1	0	0	Firmicutes bacterium
UP000264641	7	0	0	Firmicutes bacterium
UP000177104	11	0	0	Gallionellales bacterium RIFCSPLOWO2_12_FULL_59_22
UP000293536	1	0	0	Burkholderiales bacterium
UP000262701	5	0	0	Lachnospiraceae bacterium
UP000259639	4	0	0	Alphaproteobacteria bacterium
UP000289068	5	0	0	Syntrophorhabdus sp. PtaU1.Bin050
UP000263959	7	0	0	Firmicutes bacterium
UP000253811	1	1	100	Lactobacillus fermentum
UP000281816	14	0	0	Spirochaetaceae bacterium
UP000185646	2	0	0	Ktedonobacter sp. 13_2_20CM_53_11
UP000186407	6	0	0	Gemmatimonadetes bacterium 13_1_20CM_4_66_11
UP000187602	1	0	0	Clostridium sp. CAG:307_30_263
UP000196427	1	0	0	Alphaproteobacteria bacterium TMED87
UP000051975	2	0	0	Gemmatimonas sp. SM23_52
UP000215952	1	0	0	Polynucleobacter sp. 39-46-10
UP000176341	19	0	0	Rhodocyclales bacterium GWA2_65_20
UP000306123	1	0	0	Escherichia coli (Strain: B4-25)
UP000177188	1	0	0	Candidatus Rokubacteria bacterium GWA2_73_35
UP000236521	5	1	20	bacterium BMS3Abin06
UP000263831	1	0	0	Bacteroidetes bacterium
UP000012178	4	0	0	Stenotrophomonas maltophilia SKK35 (Strain: SKK35)
UP000242581	8	0	0	Alishewanella sp. 34-51-39
UP000242588	11	0	0	Marinobacter sp. Z-F4-2 (Strain: Z-F4-2)
UP000216692	4	0	0	Gemmatimonadetes bacterium 21-71-4
UP000229518	19	0	0	Sulfurospirillum sp. UBA11407
UP000179197	5	0	0	Methylophilales bacterium RIFCSPHIGHO2_02_FULL_57_10
UP000178064	2	0	0	Nitrospinae bacterium RIFCSPLOWO2_12_39_16
UP000180303	11	0	0	Gallionellales bacterium GWA2_55_18
UP000186928	1	0	0	Clostridiales bacterium 41_21_two_genomes
UP000243143	1	0	0	Gallionellaceae bacterium CG11_big_fil_rev_8_21_14_0_20_60_62
UP000243490	24	0	0	Roseburia intestinalis
UP000242619	6	3	50	Methylobacter sp.
UP000242902	2	0	0	Cellulomonas sp. 14-74-6
UP000286776	1	0	0	Aquificaceae bacterium
UP000233537	2	2	100	Bacteroidetes bacterium HGW-Bacteroidetes-21
UP000177778	9	0	0	Gallionellales bacterium RIFCSPLOWO2_02_58_13
UP000230538	1	0	0	candidate division WWE3 bacterium CG_4_9_14_3_um_filter_43_9
UP000198266	4	0	0	Candidatus Melainabacteria bacterium GWA2_34_9
UP000262602	3	0	0	Stenotrophomonas sp.
UP000262919	5	2	40	Oceanospirillaceae bacterium
UP000179374	1	0	0	Gammaproteobacteria bacterium RIFOXYB2_FULL_38_6
UP000176819	1	0	0	Planctomycetes bacterium RBG_16_41_13
UP000262229	8	1	12.5	Massilia sp.
UP000262446	1	0	0	Halieaceae bacterium
UP000196632	1	0	0	Proteobacteria bacterium TMED154
UP000191459	1	0	0	Desulfobacteraceae bacterium 4484_190.3
UP000260343	4	0	0	Planktothrix sp. UBA8402
UP000179364	19	4	21.0526	Gallionellales bacterium GWA2_60_142
UP000216441	2	0	0	Sphingomonas sp. 28-66-16
UP000262482	26	0	0	Pseudomonas sp.
UP000262190	9	0	0	Thermosipho africanus
UP000259246	8	2	25	Ruminiclostridium sp.
UP000257697	13	0	0	Pseudomonas sp.
UP000264606	11	0	0	Clostridium sp.
UP000262745	4	0	0	Ktedonobacter sp.
UP000258890	10	0	0	Succinivibrio sp.
UP000263126	16	0	0	Roseburia sp.
UP000263806	6	1	16.6667	Stenotrophomonas sp.
UP000263273	11	1	9.09091	Syntrophomonas wolfei
UP000263236	1	0	0	Paenibacillaceae bacterium
UP000263813	11	6	54.5455	Halomonas sp.
UP000262057	14	0	0	Pseudomonas sp.
UP000264729	11	6	54.5455	Halomonas sp.
UP000261893	2	0	0	Firmicutes bacterium
UP000263277	11	0	0	Desulfomicrobiaceae bacterium
UP000264628	21	1	4.7619	Pseudomonas sp.
UP000261939	12	3	25	Enterobacter sp.
UP000264624	25	1	4	Pseudoalteromonas sp.
UP000262759	7	0	0	Clostridiaceae bacterium
UP000262707	1	0	0	Psychrobacter sp.
UP000176600	6	1	16.6667	Nitrospirae bacterium GWA2_42_11
UP000176656	7	3	42.8571	Deltaproteobacteria bacterium RBG_13_58_19
UP000263873	5	1	20	Planctomycetaceae bacterium
UP000233588	13	0	0	Betaproteobacteria bacterium HGW-Betaproteobacteria-19
UP000261911	1	0	0	Planctomycetaceae bacterium
UP000261842	5	0	0	Nitrospiraceae bacterium
UP000315079	1	0	0	Escherichia coli (Strain: VREC-hospital6490038)
UP000051346	1	0	0	Deltaproteobacteria bacterium SG8_13
UP000177100	1	1	100	Planctomycetes bacterium RIFCSPHIGHO2_12_42_15
UP000176509	6	0	0	Betaproteobacteria bacterium RBG_19FT_COMBO_58_11
UP000177363	2	1	50	Planctomycetes bacterium RIFOXYB12_FULL_42_10
UP000177713	6	0	0	Deltaproteobacteria bacterium GWA2_55_10
UP000177732	4	0	0	Alicyclobacillus sp. RIFOXYA1_FULL_53_8
UP000178379	1	0	0	Candidatus Muproteobacteria bacterium RBG_16_62_13
UP000178465	1	0	0	Rhodanobacter sp. RIFOXYA1_FULL_67_6
UP000178648	9	1	11.1111	Deltaproteobacteria bacterium GWA2_54_12
UP000186520	9	3	33.3333	Roseobacter sp. MedPE-SW
UP000187202	2	0	0	Acidobacteria bacterium 13_1_40CM_2_60_7
UP000192869	3	0	0	Desulfobacteraceae bacterium 4572_89
UP000231723	5	3	60	Halomonas sp.
UP000231747	6	0	0	Halobacteriovorax sp.
UP000232001	25	0	0	Pseudomonas sp.
UP000231142	2	0	0	Planctomycetaceae bacterium
UP000317276	3	2	66.6667	Phenylobacterium sp.
UP000227161	1	0	0	Legionellales bacterium
UP000231685	4	0	0	Desulfobulbus propionicus
UP000281578	7	2	28.5714	Deltaproteobacteria bacterium
UP000318184	1	0	0	Chitinophagaceae bacterium
UP000240054	1	0	0	Methylotenera sp.
UP000316124	2	0	0	Zymomonas sp.
UP000317061	5	0	0	Porticoccaceae bacterium
UP000229832	2	0	0	Deltaproteobacteria bacterium CG_4_9_14_3_um_filter_63_12
UP000233644	2	0	0	Betaproteobacteria bacterium HGW-Betaproteobacteria-2
UP000177025	2	0	0	candidate division WOR-3 bacterium RBG_13_43_14
UP000262095	4	0	0	Firmicutes bacterium
UP000229804	3	0	0	Gallionellales bacterium CG_4_8_14_3_um_filter_54_18
UP000233583	8	5	62.5	Deltaproteobacteria bacterium HGW-Deltaproteobacteria-16
UP000218215	2	1	50	Verrucomicrobiae bacterium Tous-C2TDCM
UP000257548	3	0	0	Alcanivorax sp.
UP000263844	10	2	20	Oceanospirillales bacterium
UP000262408	1	0	0	Rikenellaceae bacterium
UP000262286	6	0	0	Clostridiaceae bacterium
UP000262432	2	0	0	Methylococcaceae bacterium
UP000259968	3	1	33.3333	Brevundimonas sp.
UP000029924	14	0	0	Nitrincola sp. A-D6 (Strain: A-D6)
UP000261110	4	0	0	Thermoanaerobacter sp.
UP000231140	10	0	0	Rickettsiales bacterium
UP000053326	2	0	0	Thermacetogenium phaeum
UP000308984	10	6	60	Halomonas sp. 15WGF (Strain: 15WGF)
UP000187540	1	0	0	Chloroflexi bacterium 13_1_40CM_55_7
UP000229863	1	0	0	Xanthomonadales bacterium
UP000189345	1	0	0	Clostridioides difficile (Peptoclostridium difficile) (Strain: CD56)
UP000191897	23	10	43.4783	Agrobacterium tumefaciens str. Kerr 14 (Strain: Kerr 14)
UP000290592	6	2	33.3333	Escherichia coli (Strain: EC117)
UP000262346	3	0	0	Clostridiaceae bacterium
UP000264234	5	0	0	Lachnospiraceae bacterium
UP000260811	18	0	0	Lachnospiraceae bacterium
UP000262468	16	0	0	Lachnospiraceae bacterium
UP000262442	7	0	0	Lachnospiraceae bacterium
UP000263981	7	0	0	Lachnospiraceae bacterium
UP000263448	8	1	12.5	Lachnospiraceae bacterium
UP000263340	8	0	0	Lachnospiraceae bacterium
UP000008807	26	1	3.84615	Roseburia intestinalis M50/1 (Strain: M50/1)
UP000317243	1	0	0	Planctomycetes bacterium KOR42 (Strain: KOR42)
UP000320176	2	0	0	Planctomycetes bacterium Pla52n (Strain: Pla52n)
UP000033260	25	0	0	Pseudomonas putida S13.1.2 (Strain: S13.1.2)
UP000030302	9	3	33.3333	Collimonas arenae (Strain: Cal35)
UP000218784	14	5	35.7143	Sphingomonas ginsenosidimutans (Strain: KACC 14949)
UP000062519	15	3	20	Burkholderia sp. BDU6 (Strain: BDU6)
UP000307943	17	0	0	Paenibacillus hemerocallicola (Strain: KCTC 33185)
UP000245017	1	0	0	Klebsiella pneumoniae (Strain: KPL0.2)
UP000006250	36	5	13.8889	Desulfovibrio fructosivorans JJ (Strain: JJ)
UP000011840	4	0	0	Helicobacter pylori OK310 (Strain: OK310)
UP000186293	1	0	0	Legionella sp. 40-6
UP000182625	7	0	0	Campylobacter jejuni (Strain: CDPHFDLB-F15M00516E2)
UP000257365	1	0	0	Firmicutes bacterium
UP000264196	7	1	14.2857	Firmicutes bacterium
UP000321719	7	0	0	Campylobacter jejuni (Strain: 2011D-8868)
UP000288751	3	0	0	Helicobacter pylori (Campylobacter pylori) (Strain: ZH120)
UP000288780	4	0	0	Helicobacter pylori (Campylobacter pylori) (Strain: ZH96)
UP000288863	3	0	0	Helicobacter pylori (Campylobacter pylori) (Strain: ZH10)
UP000277620	1	1	100	candidate division KSB1 bacterium
UP000289013	4	0	0	Helicobacter pylori (Campylobacter pylori) (Strain: ZH135)
UP000292521	16	6	37.5	Enterobacter hormaechei (Strain: 2011WA-NCV)
UP000078049	4	0	0	Helicobacter pylori (Campylobacter pylori) (Strain: ausabrJ05)
UP000288796	4	0	0	Helicobacter pylori (Campylobacter pylori) (Strain: ZH14)
UP000288832	4	0	0	Helicobacter pylori (Campylobacter pylori) (Strain: ZH68)
UP000189285	4	0	0	Helicobacter pylori (Campylobacter pylori) (Strain: PZ5019_3A3)
UP000188792	3	0	0	Helicobacter pylori (Campylobacter pylori) (Strain: SV328_2)
UP000289001	4	0	0	Helicobacter pylori (Campylobacter pylori) (Strain: ZH139)
UP000289024	4	0	0	Helicobacter pylori (Campylobacter pylori) (Strain: ZH97)
UP000220710	3	0	0	Helicobacter pylori (Campylobacter pylori) (Strain: 22093)
UP000288816	4	0	0	Helicobacter pylori (Campylobacter pylori) (Strain: ZH72)
UP000288831	4	0	0	Helicobacter pylori (Campylobacter pylori) (Strain: ZH106)
UP000288907	4	0	0	Helicobacter pylori (Campylobacter pylori) (Strain: ZH11)
UP000288738	3	0	0	Helicobacter pylori (Campylobacter pylori) (Strain: ZH24)
UP000037406	4	0	0	Helicobacter pylori (Campylobacter pylori) (Strain: UM291)
UP000220100	4	0	0	Helicobacter pylori (Campylobacter pylori) (Strain: 3004)
UP000244666	3	0	0	Helicobacter pylori (Campylobacter pylori) (Strain: 73)
UP000220469	3	0	0	Helicobacter pylori (Campylobacter pylori) (Strain: 3076)
UP000244348	4	0	0	Helicobacter pylori (Campylobacter pylori) (Strain: GC69-HL)
UP000037452	4	0	0	Helicobacter pylori (Campylobacter pylori) (Strain: UM163)
UP000188735	4	0	0	Helicobacter pylori (Campylobacter pylori) (Strain: PZ5009-3A2)
UP000185702	4	0	0	Helicobacter pylori (Campylobacter pylori) (Strain: 178)
UP000036805	4	0	0	Helicobacter pylori (Campylobacter pylori) (Strain: UM211)
UP000317193	1	0	0	Klebsiella quasipneumoniae subsp. quasipneumoniae (Strain: M17277)
UP000255042	6	2	33.3333	Serratia fonticola (Strain: E2309)
UP000241491	4	0	0	Sulfobacillus thermosulfidooxidans
UP000248827	28	0	0	Paenibacillus pabuli (Strain: NG-13)
UP000278723	2	0	0	candidate division Zixibacteria bacterium
UP000187412	28	0	0	Paenibacillus borealis (Strain: FSL H7-0744)
UP000028425	32	0	0	Pseudomonas putida (Arthrobacter siderocapsulatus) (Strain: MC4-5222)
UP000320752	32	0	0	Pseudomonas mendocina (Strain: FFL34)
UP000321416	21	0	0	Pseudomonas mendocina (Strain: EF27)
UP000034673	27	0	0	Pseudomonas putida (Arthrobacter siderocapsulatus) (Strain: CBB5)
UP000094348	23	9	39.1304	Rhizobium radiobacter (Agrobacterium tumefaciens) (Agrobacterium radiobacter) (Strain: B140/95)
UP000076809	36	2	5.55556	Aeromonas veronii (Strain: AVNIH1)
UP000258916	17	0	0	Vibrio sp. dhg (Strain: dhg)
UP000219365	5	0	0	Sphingomonadaceae bacterium MED-G03
UP000037996	1	0	0	Porphyrobacter sp. AAP60 (Strain: AAP60)
UP000318271	1	0	0	Acinetobacter baumannii (Strain: MRSN32875)
UP000190183	48	0	0	Pseudomonas sp. MF4836 (Strain: MF4836)
UP000263265	3	0	0	Armatimonadetes bacterium
UP000231446	10	2	20	Zetaproteobacteria bacterium
UP000178540	3	0	0	Planctomycetes bacterium GWF2_50_10
UP000260413	1	0	0	Halieaceae bacterium
UP000077264	2	1	50	Enterobacter cloacae (Strain: e1034)
UP000283215	9	4	44.4444	Rhizobium meliloti (Ensifer meliloti) (Sinorhizobium meliloti) (Strain: USDA1589)
UP000215937	16	5	31.25	Enterobacter cloacae (Strain: UENF P7)
UP000254040	1	0	0	Legionella moravica (Strain: NCTC12239)
UP000248192	4	2	50	Loktanella sp. PT4BL (Strain: PT4BL)
UP000265839	3	1	33.3333	Shigella boydii (Strain: DMB SH134)
UP000253632	1	0	0	Klebsiella pneumoniae (Strain: 4300STDY6636959)
UP000030886	1	0	0	Acinetobacter sp. neg1 (Strain: neg1)
UP000242930	10	4	40	Pseudomonas linyingensis (Strain: LMG 25967)
UP000018246	7	0	0	Clostridium hathewayi CAG:224 (Strain: MGS:224)
UP000290337	4	0	0	Helicobacter pylori (Campylobacter pylori) (Strain: K25)
UP000248685	42	0	0	Pseudomonas sp. MDMC224 (Strain: MDMC224)
UP000248537	27	4	14.8148	Variovorax paradoxus
UP000009327	5	2	40	Escherichia coli chi7122 (Strain: chi7122)
UP000248696	32	4	12.5	Paraburkholderia unamae (Strain: CATux-332)
UP000295382	14	4	28.5714	Paucimonas lemoignei (Pseudomonas lemoignei) (Strain: DSM 7445)
UP000031770	5	0	0	Thermotoga sp. RQ7 (Strain: RQ7)
UP000289252	1	0	0	Klebsiella pneumoniae (Strain: 775-DZ2-4B)
UP000319383	1	0	0	Planctomycetes bacterium Mal52 (Strain: Mal52)
UP000006798	14	2	14.2857	Cupriavidus necator (strain ATCC 43291 / DSM 13513 / N-1) (Ralstonia eutropha) (Strain: ATCC 43291 / DSM 13513 / N-1)
UP000320031	2	0	0	Nocardioides sp. J9 (Strain: J9)
UP000004225	4	0	0	Helicobacter pylori Hp P-3b (Strain: Hp P-3b)
UP000198404	27	0	0	Tardiphaga sp. OK246 (Strain: OK246)
UP000278078	27	1	3.7037	Pseudomonas fluorescens (Strain: NCTC10783)
UP000250984	6	1	16.6667	Providencia rettgeri (Strain: NCTC7476)
UP000229740	10	0	0	candidate division KSB3 bacterium
UP000008817	28	9	32.1429	Rhizobium etli (strain CIAT 652) (Strain: CIAT 652)
UP000006759	4	0	0	Helicobacter pylori R036d (Strain: R036d)
UP000216001	6	1	16.6667	Providencia rettgeri (Strain: PR1)
UP000255259	4	2	50	Escherichia coli (Strain: NCTC10090)
UP000177198	2	2	100	Candidatus Rokubacteria bacterium GWA2_70_23
UP000287086	8	0	0	Campylobacter jejuni (Strain: CB312)
UP000092343	6	1	16.6667	Donghicola sp. JL3646 (Strain: JL3646)
UP000093482	89	0	0	Caryophanon latum (Strain: DSM 14151)
UP000270261	1	0	0	Lautropia sp. KCOM 2505 (Strain: KCOM 2505)
UP000282799	9	2	22.2222	Bordetella bronchiseptica (Alcaligenes bronchisepticus) (Strain: A345)
UP000036728	5	2	40	Escherichia coli (Strain: INSLA289)
UP000036876	5	0	0	Bacillus megaterium (Strain: Riq5)
UP000245216	8	1	12.5	Alcaligenes faecalis (Strain: YBY)
UP000036834	31	0	0	Brevibacillus reuszeri (Strain: DSM 9887)
UP000036097	39	0	0	Photobacterium aquae (Strain: CGMCC 1.12159)
UP000035945	13	0	0	Bacillus wiedmannii (Strain: RIMV BC 126)
UP000036406	15	0	0	Marinobacter psychrophilus (Strain: 20041)
UP000037153	5	2	40	Escherichia coli (Strain: FE95160)
UP000256361	5	2	40	Escherichia coli (Strain: RM10719)
UP000004064	4	0	0	Helicobacter pylori Hp P-25c (Strain: Hp P-25c)
UP000234906	5	2	40	Escherichia coli (Strain: CRE1540)
UP000036016	37	0	0	Pseudomonas sp. BICA1-14
UP000177471	5	2	40	Escherichia coli (Strain: PA20)
UP000004588	9	0	0	Campylobacter sp. 10_1_50 (Strain: 10_1_50)
UP000198947	27	0	0	Pseudomonas sp. bs2935 (Strain: BS2935)
UP000003392	4	0	0	Helicobacter pylori Hp P-13b (Strain: Hp P-13b)
UP000037632	12	4	33.3333	Stenotrophomonas maltophilia (Pseudomonas maltophilia) (Xanthomonas maltophilia) (Strain: ISMMS6)
UP000292460	5	2	40	Escherichia coli (Strain: CFSAN027346)
UP000037589	20	9	45	Agrobacterium sp. SUL3 (Strain: SUL3)
UP000245854	7	0	0	Photobacterium damselae (Strain: Phdp Wu-1)
UP000247072	25	1	4	Pseudomonas aeruginosa (Strain: LIM1410)
UP000246709	28	1	3.57143	Vibrio sp. 11986-1-5 (Strain: 11986-1-5)
UP000215440	5	0	0	Nostoc sp. 'Peltigera membranacea cyanobiont' 210A (Strain: 210A)
UP000235897	35	0	0	Pseudomonas stutzeri (Pseudomonas perfectomarina) (Strain: 28a3)
UP000032507	13	0	0	Bradyrhizobium sp. LTSPM299 (Strain: LTSPM299)
UP000000565	61	3	4.91803	Clostridium beijerinckii (strain ATCC 51743 / NCIMB 8052) (Clostridium acetobutylicum) (Strain: ATCC 51743 / NCIMB 8052)
UP000260758	10	0	0	[Eubacterium] rectale (Strain: OM07-13)
UP000281746	19	9	47.3684	Agrobacterium fabrum (Strain: 12D13)
UP000214660	20	2	10	Burkholderia sp. AU15512 (Strain: AU15512)
UP000030992	25	9	36	Xanthomonas cannabis pv. cannabis (Strain: NCPPB 2877)
UP000297332	35	0	0	Pseudomonas sp. LAIL14HWK12:I2 (Strain: LAIL14HWK12:I2)
UP000297529	21	1	4.7619	Leptospira wolffii (Strain: 201702691)
UP000242131	1	0	0	Acinetobacter sp. ANC 4648 (Strain: ANC 4648)
UP000297435	35	0	0	Pseudomonas sp. CH235 (Strain: CH235)
UP000276875	8	0	0	Bacillus amyloliquefaciens (Bacillus velezensis) (Strain: YP6)
UP000196277	12	0	0	Bacillus cereus (Strain: NVH_141/1-01_V_C53)
UP000238717	12	0	0	Bacillus cereus (Strain: BCE-01)
UP000221280	13	0	0	Bacillus cereus (Strain: AFS053406)
UP000297553	5	2	40	Escherichia coli (Strain: SE573)
UP000297448	6	2	33.3333	Escherichia coli (Strain: 2.4114)
UP000225872	6	0	0	Bacillus cereus (Strain: AFS041432)
UP000225182	8	1	12.5	Bacillus cereus (Strain: AFS076905)
UP000319342	3	2	66.6667	Planctomycetes bacterium Pla163 (Strain: Pla163)
UP000298764	9	0	0	Bacillus subtilis (Strain: BS-6)
UP000197891	31	13	41.9355	Rhizobium sp. R635 (Strain: R635)
UP000241917	4	2	50	Escherichia sp. 4726-5 (Strain: 4726-5)
UP000030834	5	2	40	Escherichia coli (Strain: CVM N33561PS)
UP000068966	19	9	47.3684	Rhizobium radiobacter (Agrobacterium tumefaciens) (Agrobacterium radiobacter) (Strain: S33)
UP000076650	42	1	2.38095	Shewanella baltica (Strain: M1)
UP000196578	57	1	1.75439	Bradyrhizobium sp. ORS 285 (Strain: ORS285)
UP000028782	18	6	33.3333	Comamonas testosteroni TK102 (Strain: TK102)
UP000077344	14	5	35.7143	Klebsiella aerogenes (Enterobacter aerogenes) (Strain: e2722)
UP000306272	34	0	0	Pseudomonas jessenii (Strain: EC-S101)
UP000050473	24	0	0	Vibrio alginolyticus (Strain: UCD-9C)
UP000184178	6	2	33.3333	Escherichia coli (Strain: 708)
UP000029706	11	5	45.4545	Hoeflea sp. BAL378 (Strain: BAL378)
UP000018545	25	10	40	Cronobacter malonaticus (Strain: 45402)
UP000017981	8	0	0	Crocosphaera watsonii WH 0005 (Strain: WH 0005)
UP000030313	11	0	0	Bacillus mycoides (Strain: WSBC 10204)
UP000032727	4	2	50	Escherichia coli O25b:H4-ST131 (Strain: EC958)
UP000032806	2	1	50	Xenorhabdus nematophila AN6/1 (Strain: AN6/1)
UP000314771	13	0	0	Bacillus sp. CD3-1a (Strain: CD3-1a)
UP000033400	38	0	0	Pseudomonas fluorescens (Strain: H24)
UP000033623	61	2	3.27869	Azospirillum thiophilum (Strain: DSM 21654)
UP000034663	30	0	0	Pseudomonas stutzeri (Pseudomonas perfectomarina) (Strain: ST-9)
UP000035180	16	0	0	Clostridium sp. C8 (Strain: C8)
UP000035212	44	1	2.27273	Pseudomonas chlororaphis (Strain: UFB2)
UP000198804	28	0	0	Methylorubrum salsuginis (Strain: CGMCC 1.6474)
UP000006253	12	1	8.33333	Leptospira kirschneri str. H1 (Strain: H1)
UP000215703	36	0	0	Bradyrhizobium ottawaense (Strain: OO99)
UP000012046	19	1	5.26316	Alishewanella jeotgali KCTC 22429 (Strain: KCTC 22429)
UP000014020	12	0	0	Bacillus cereus VD146 (Strain: VD146)
UP000244434	30	15	50	Sphingomonas sp. TPD3009 (Strain: TPD3009)
UP000298083	5	2	40	Escherichia coli (Strain: 1518k)
UP000198512	49	0	0	Pseudomonas cuatrocienegasensis (Strain: CIP 109853)
UP000198979	8	0	0	Anoxybacillus pushchinoensis (Strain: K1)
UP000284630	6	0	0	Eisenbergiella sp. OF01-20 (Strain: OF01-20)
UP000006865	13	7	53.8462	Erwinia sp. (strain Ejp617) (Strain: Ejp617)
UP000185977	2	0	0	Oscillatoriales cyanobacterium CG2_30_44_21
UP000006223	1	0	0	Erysipelotrichaceae bacterium 3_1_53 (Strain: 3_1_53)
UP000244371	27	5	18.5185	Acidovorax sp. HMWF029 (Strain: HMWF029)
UP000244451	29	4	13.7931	Acidovorax sp. HMWF018 (Strain: HMWF018)
UP000182165	2	0	0	Cellulosimicrobium cellulans (Arthrobacter luteus) (Strain: DSM 43879)
UP000184350	9	0	0	Planktothrix sp. PCC 11201
UP000013034	1	0	0	Acinetobacter sp. NIPH 809 (Strain: NIPH 809)
UP000013248	1	0	0	Acinetobacter sp. ANC 3862 (Strain: ANC 3862)
UP000000804	4	0	0	Helicobacter pylori (strain J99 / ATCC 700824) (Campylobacter pylori J99) (Strain: J99 / ATCC 700824)
UP000187221	28	0	0	Paenibacillus sp. FSL R7-0337 (Strain: FSL R7-0337)
UP000013028	1	0	0	Acinetobacter nosocomialis NIPH 386 (Strain: NIPH 386)
UP000018440	1	0	0	Acinetobacter schindleri CIP 107287 (Strain: CIP 107287)
UP000196386	9	0	0	Anaerotruncus colihominis (Strain: An175)
UP000005056	6	2	33.3333	Escherichia coli MS 85-1 (Strain: MS 85-1)
UP000017402	5	2	40	Escherichia coli 907672 (Strain: 907672)
UP000004262	5	2	40	Escherichia coli 4.0522 (Strain: 4.0522)
UP000075755	3	1	33.3333	Aminobacter aminovorans (Chelatobacter heintzii) (Strain: KCTC 2477)
UP000215441	31	6	19.3548	Acidovorax kalamii (Strain: KNDSW-TSA6)
UP000233832	1	0	0	Psychrobacter sp. Sarcosine-3u-12 (Strain: Sarcosine-3u-12)
UP000075238	13	2	15.3846	Cupriavidus nantongensis (Strain: X1)
UP000032076	13	0	0	Bacillus thermoamylovorans (Strain: B4167)
UP000008317	4	0	0	Treponema paraluiscuniculi (strain Cuniculi A) (Strain: Cuniculi A)
UP000002971	7	0	0	Lactobacillus ruminis SPM0211 (Strain: SPM0211)
UP000017304	9	4	44.4444	Salmonella enterica subsp. indica serovar 6,14,25:z10:1,(2),7 str. 1121 (Strain: 1121)
UP000263558	7	3	42.8571	Halomonas sp. JS92-SW72 (Strain: JS92-SW72)
UP000004099	8	0	0	Lactobacillus ruminis ATCC 25644 (Strain: ATCC 25644)
UP000258930	15	0	0	Bacillus sp. E25 (Strain: E25)
UP000279755	15	0	0	Bacillus sp. S66 (Strain: S66)
UP000198522	28	1	3.57143	Pseudoalteromonas sp. DSM 26666 (Strain: DSM 26666)
UP000195081	10	3	30	Pluralibacter gergoviae (Enterobacter gergoviae)
UP000000450	18	6	33.3333	Acidovorax ebreus (strain TPSY) (Diaphorobacter sp. (strain TPSY)) (Strain: TPSY)
UP000013054	1	0	0	Acinetobacter ursingii NIPH 706 (Strain: NIPH 706)
UP000008809	28	0	0	Rhodopseudomonas palustris (strain HaA2) (Strain: HaA2)
UP000199260	45	0	0	Methylobacterium sp. UNCCL125 (Strain: UNCCL125)
UP000185494	4	0	0	Roseomonas gilardii (Strain: U14-5)
UP000001614	5	2	40	Escherichia coli O111:H- (strain 11128 / EHEC) (Strain: 11128 / EHEC)
UP000004932	4	0	0	Helicobacter pylori NQ4161 (Strain: NQ4161)
UP000009361	22	4	18.1818	Cronobacter dublinensis 582 (Strain: 582)
UP000280402	23	4	17.3913	Burkholderia cenocepacia (Strain: Bp9146)
UP000019084	24	7	29.1667	Xanthomonas arboricola pv. pruni MAFF 301420 (Strain: MAFF 301420)
UP000271174	34	12	35.2941	Kosakonia sp. CCTCC M2018092 (Strain: CCTCC M2018092)
UP000001521	5	2	40	Escherichia coli O55:H7 (strain CB9615 / EPEC) (Strain: CB9615 / EPEC)
UP000003321	6	1	16.6667	Providencia rettgeri DSM 1131 (Strain: DSM 1131)
UP000002944	8	3	37.5	Roseobacter sp. GAI101 (Strain: GAI101)
UP000199119	50	14	28	Acidovorax wautersii (Strain: DSM 27981)
UP000241618	5	0	0	Photobacterium phosphoreum (Strain: FS-6.1)
UP000196052	16	0	0	Bacillus cereus (Strain: INRA Bc05-F1)
UP000000654	42	1	2.38095	Rhodopseudomonas palustris (strain BisA53) (Strain: BisA53)
UP000003210	4	0	0	Helicobacter pylori Hp H-23 (Strain: Hp H-23)
UP000008152	25	0	0	Vibrio campbellii (strain ATCC BAA-1116 / BB120) (Strain: ATCC BAA-1116 / BB120)
UP000256862	12	2	16.6667	Cupriavidus oxalaticus
UP000001884	4	2	50	Shigella flexneri serotype X (strain 2002017) (Strain: 2002017)
UP000185753	1	0	0	Acinetobacter gandensis (Strain: ANC 4275)
UP000014000	15	0	0	Bacillus cereus BAG1X1-1 (Strain: BAG1X1-1)
UP000216939	4	2	50	Hydrogenophilales bacterium 12-61-10
UP000053250	4	0	0	Petrotoga mobilis
UP000299794	9	0	0	Planktothrix agardhii CCAP 1459/11A (Strain: CCAP 1459/11A)
UP000197748	12	0	0	Exiguobacterium sp. N4-1P (Strain: N4-1P)
UP000199570	41	0	0	Pseudomonas moorei (Strain: BS3775)
UP000226724	21	0	0	Pseudomonadales bacterium
UP000291121	33	0	0	Pseudomonas arsenicoxydans (Strain: ACM1)
UP000229123	2	0	0	Magnetococcales bacterium
UP000282986	22	13	59.0909	Xanthomonas sp. ISO98C4 (Strain: ISO98C4)
UP000240683	4	0	0	Photobacterium phosphoreum (Strain: AK-4)
UP000319098	1	0	0	Xanthomonadaceae bacterium
UP000192573	15	4	26.6667	Citrobacter braakii (Strain: ATCC 51113)
UP000291348	1	0	0	Acinetobacter pittii (Acinetobacter genomosp. 3) (Strain: WCHAP100023)
UP000278294	6	0	0	Pseudanabaena sp. ABRG5-3 (Strain: ABRG5-3)
UP000193167	5	2	40	Escherichia coli M056 (Strain: M056)
UP000271320	1	0	0	Acinetobacter pittii (Acinetobacter genomosp. 3) (Strain: TG41884)
UP000263665	8	0	0	Ruminococcaceae bacterium
UP000317717	1	0	0	Acinetobacter pittii (Acinetobacter genomosp. 3) (Strain: NBRC 110514)
UP000199609	53	0	0	Pseudomonas sp. Snoq117.2 (Strain: Snoq117.2)
UP000199571	52	0	0	Methylobacterium brachiatum (Strain: 111MFTsu3.1M4)
UP000007838	17	5	29.4118	Enterobacter ludwigii (Strain: EcWSU1)
UP000285617	1	0	0	Mesorhizobium sp. M7A.F.Ca.AU.002.03.1.1 (Strain: M7A.F.Ca.AU.002.03.1.1)
UP000295294	11	1	9.09091	Cupriavidus oxalaticus (Strain: X32)
UP000198631	36	4	11.1111	Roseateles sp. YR242 (Strain: YR242)
UP000285863	9	4	44.4444	Rhizobium meliloti (Ensifer meliloti) (Sinorhizobium meliloti) (Strain: USDA1184)
UP000003781	7	0	0	Crocosphaera chwakensis CCY0110 (Strain: CCY0110)
UP000183805	23	1	4.34783	Pseudoalteromonas lipolytica (Strain: CGMCC 1.8499)
UP000286557	3	0	0	Clostridium symbiosum (Bacteroides symbiosus) (Strain: OF01-1AC)
UP000307241	2	0	0	Pseudomonas syringae group genomosp. 3 (Strain: CFBP 3800)
UP000286810	17	0	0	Parageobacillus thermoglucosidasius (Geobacillus thermoglucosidasius) (Strain: TG4)
UP000177259	23	11	47.8261	Xanthomonas citri pv. glycines str. 8ra (Strain: 8ra)
UP000291775	26	7	26.9231	Rhizobium leguminosarum bv. viciae (Strain: RSP1A1)
UP000318542	14	2	14.2857	Tepidimonas thermarum (Strain: AA-1)
UP000288983	36	0	0	Pseudomonas alkylphenolica (Strain: xwS2)
UP000321960	22	0	0	Methylobacterium oxalidis (Strain: NBRC 107715)
UP000301339	32	4	12.5	Acidovorax sp. NB1 (Strain: NB1)
UP000298985	4	2	50	Escherichia coli (Strain: ECSC065)
UP000285423	34	0	0	Pseudomonas fluorescens (Strain: 90F12-2)
UP000199331	2	0	0	Erythrobacter nanhaisediminis (Strain: CGMCC 1.7715)
UP000199346	39	16	41.0256	Janthinobacterium sp. YR213 (Strain: YR213)
UP000256988	53	0	0	Pseudomonas oleovorans (Strain: AG1002)
UP000320653	32	16	50	Neorhizobium alkalisoli (Strain: 1225)
UP000321058	1	0	0	Reyranella soli (Strain: NBRC 108950)
UP000321028	27	0	0	Methylorubrum extorquens (Methylobacterium dichloromethanicum) (Methylobacterium extorquens) (Strain: NBRC 15911)
UP000320534	61	24	39.3443	Herbaspirillum hiltneri (Strain: 3195)
UP000015481	8	0	0	Bacillus velezensis UCMB5033 (Strain: UCMB5033)
UP000276389	16	6	37.5	Enterobacter huaxiensis (Strain: WCHEHu045002)
UP000276400	13	4	30.7692	Salmonella enterica I (Strain: 157339)
UP000276865	19	0	0	Lysinibacillus sphaericus (Bacillus sphaericus) (Strain: NCTC11025)
UP000063991	16	0	0	Alteromonas macleodii (Pseudoalteromonas macleodii) (Strain: D7)
UP000284543	13	0	0	[Clostridium] bolteae (Strain: AF14-18)
UP000283196	1	0	0	Mesorhizobium sp. M7A.F.Ca.US.006.01.1.1 (Strain: M7A.F.Ca.US.006.01.1.1)
UP000282873	4	0	0	[Brevibacterium] frigoritolerans (Strain: ZB201705)
UP000273622	34	0	0	Pseudomonas parafulva (Strain: 20a)
UP000283991	26	12	46.1538	Xanthomonas campestris (Strain: CFBP 7700)
UP000273646	6	1	16.6667	Providencia alcalifaciens (Strain: JUb39)
UP000262911	11	0	0	Idiomarina loihiensis
UP000275504	9	0	0	Campylobacter jejuni subsp. doylei (Strain: NCTC11951)
UP000290713	22	8	36.3636	Arcobacter sp. CECT 8986 (Strain: CECT 8986)
UP000273405	26	1	3.84615	Corallococcus sp. CA040B (Strain: CA040B)
UP000000347	11	0	0	Caldicellulosiruptor obsidiansis (strain ATCC BAA-2073 / strain OB47) (Strain: ATCC BAA-2073 / strain OB47)
UP000273330	25	11	44	Xanthomonas arboricola pv. pruni (Strain: CITA 99)
UP000094461	9	4	44.4444	Variovorax sp. SCN 67-85
UP000016604	14	0	0	Selenomonas sp. oral taxon 892 str. F0426 (Strain: F0426)
UP000016505	19	1	5.26316	Pseudoalteromonas arctica A 37-1-2 (Strain: A 37-1-2)
UP000236239	9	1	11.1111	Rhodopirellula sp. TMED11
UP000012177	12	3	25	Stenotrophomonas maltophilia RA8 (Strain: RA8)
UP000027022	1	0	0	Acinetobacter sp. 72431 (Strain: 72431)
UP000018430	1	0	0	Acinetobacter sp. COS3 (Strain: COS3)
UP000178189	19	5	26.3158	Deltaproteobacteria bacterium RIFOXYD12_FULL_50_9
UP000025238	32	1	3.125	Pseudomonas stutzeri (Pseudomonas perfectomarina) (Strain: 19SMN4)
UP000037693	30	0	0	Lysinibacillus sp. FJAT-14222 (Strain: DSM 17725)
UP000093537	19	4	21.0526	Ralstonia solanacearum (Pseudomonas solanacearum) (Strain: UW551)
UP000022070	1	0	0	Mesorhizobium sp. LSHC412B00 (Strain: LSHC412B00)
UP000285198	34	4	11.7647	Hahella sp. KA22 (Strain: KA22)
UP000249867	3	2	66.6667	Brevundimonas sp.
UP000249728	9	0	0	Bacillus sp. SRB_8 (Strain: SRB_8)
UP000031327	43	1	2.32558	Pseudoalteromonas luteoviolacea (Strain: HI1)
UP000247506	40	0	0	Pseudomonas sp. OV467 (Strain: OV467)
UP000007293	27	0	0	Pseudomonas sp. GM48 (Strain: GM48)
UP000271746	23	9	39.1304	Rhizobium radiobacter (Agrobacterium tumefaciens) (Agrobacterium radiobacter) (Strain: 1D1460)
UP000007288	36	0	0	Pseudomonas sp. GM49 (Strain: GM49)
UP000005710	1	0	0	Thermaerobacter subterraneus DSM 13965 (Strain: DSM 13965)
UP000069015	36	1	2.77778	Pseudoalteromonas rubra (Strain: SCSIO 6842)
UP000255520	3	0	0	Enterococcus casseliflavus (Enterococcus flavescens) (Strain: NCTC12362)
UP000217154	4	1	25	Variovorax boronicumulans (Strain: J1)
UP000217926	35	1	2.85714	Salinivibrio sp. YCSC6 (Strain: YCSC6)
UP000219961	4	0	0	Helicobacter pylori (Campylobacter pylori) (Strain: 2029)
UP000192458	2	1	50	Nitrospira sp. ST-bin4
UP000223472	16	0	0	Bacillus wiedmannii (Strain: AFS065610)
UP000219793	4	0	0	Bacillus megaterium (Strain: AFS015270)
UP000216947	5	1	20	Bordetella genomosp. 7 (Strain: AU18089)
UP000220111	17	0	0	Bacillus wiedmannii (Strain: AFS098222)
UP000199037	24	0	0	Pseudobutyrivibrio sp. UC1225 (Strain: UC1225)
UP000217861	53	1	1.88679	Vibrio coralliilyticus (Strain: AIC-7)
UP000220702	17	0	0	Bacillus thuringiensis (Strain: AFS089089)
UP000221218	8	1	12.5	Rhodobacteraceae bacterium
UP000193684	21	5	23.8095	Burkholderia pseudomallei (Pseudomonas pseudomallei) (Strain: 2008724734)
UP000194499	13	0	0	Bacillus cereus
UP000282195	20	8	40	Rhizobium jaguaris (Strain: CCGE525)
UP000194910	14	5	35.7143	Citrobacter freundii
UP000193740	29	0	0	Thalassospira sp. MCCC 1A01428 (Strain: MCCC 1A01428)
UP000054703	1	0	0	Legionella santicrucis (Strain: SC-63-C7)
UP000194802	10	0	0	Bacillus thuringiensis subsp. kyushuensis
UP000195185	12	0	0	Bacillus thuringiensis serovar malayensis
UP000287368	10	0	0	Sulfurospirillum sp.
UP000194882	15	0	0	Bacillus thuringiensis serovar subtoxicus
UP000260858	13	0	0	Ornithinibacillus sp.
UP000051703	12	4	33.3333	Sphingomonas sp. Leaf29 (Strain: Leaf29)
UP000228524	1	0	0	Candidatus Moranbacteria bacterium CG23_combo_of_CG06-09_8_20_14_all_39_10
UP000234782	2	0	0	Nitrospira sp. CG24D
UP000050428	43	1	2.32558	Pseudomonas savastanoi pv. retacarpa (Strain: ICMP16945)
UP000017918	4	0	0	Coraliomargarita sp. CAG:312 (Strain: MGS:312)
UP000050938	31	0	0	Methylobacterium sp. Leaf123 (Strain: Leaf123)
UP000051428	1	0	0	Acinetobacter sp. Leaf130 (Strain: Leaf130)
UP000197334	25	12	48	Halomonas campaniensis (Strain: SK03)
UP000197455	12	0	0	Mobiluncus mulieris (Strain: FDAARGOS_303)
UP000198171	19	6	31.5789	Rhizobium sp. R72 (Strain: R72)
UP000197781	22	0	0	Brevibacillus formosus (Strain: NF2)
UP000197971	36	2	5.55556	Vibrio anguillarum (Listonella anguillarum) (Strain: 87-9-116)
UP000186311	34	13	38.2353	Rhizobium sp. RU33A (Strain: RU33A)
UP000187194	19	4	21.0526	Burkholderia ubonensis (Strain: A21)
UP000059657	24	5	20.8333	Alcaligenes xylosoxydans xylosoxydans (Achromobacter xylosoxidans) (Strain: NCTC10807)
UP000178007	42	2	4.7619	Spirochaetes bacterium GWB1_27_13
UP000186676	9	1	11.1111	Hydrogenophaga sp. 70-12
UP000186701	8	0	0	Bacillus pseudofirmus (Strain: MRML5)
UP000186931	1	0	0	Acinetobacter towneri (Strain: 5-2Ac02)
UP000077532	1	0	0	Betaproteobacteria bacterium SCGC AG-212-J23 (Strain: SCGC AG-212-J23)
UP000187122	5	3	60	Brevundimonas sp. ZS04 (Strain: ZS04)
UP000188627	37	2	5.40541	Salinivibrio sharmensis (Strain: CBH463)
UP000051786	9	0	0	Nocardioides sp. Root224 (Strain: Root224)
UP000189411	1	0	0	Rhodanobacter sp. C01 (Strain: C01)
UP000293937	6	0	0	Proteobacteria bacterium
UP000051949	1	0	0	Rhodanobacter sp. Root179 (Strain: Root179)
UP000188866	7	0	0	Clostridium haemolyticum (Strain: KFSHRC_CH1)
UP000051018	36	0	0	Pseudomonas sp. Root329 (Strain: Root329)
UP000179250	11	0	0	Lentisphaerae bacterium RIFOXYB12_FULL_65_16
UP000051452	42	13	30.9524	Massilia sp. Root418 (Strain: Root418)
UP000179356	1	0	0	Pseudomonadales bacterium RIFCSPHIGHO2_12_FULL_40_16
UP000179588	4	1	25	Providencia stuartii (Strain: Crippen)
UP000180057	20	0	0	Anaerobacillus alkalidiazotrophicus (Strain: DSM 22531)
UP000282132	21	2	9.52381	Burkholderia sp. Bp9142 (Strain: Bp9142)
UP000179172	47	4	8.51064	Treponema sp. GWC1_61_84
UP000270870	11	0	0	Negativibacillus sp. 1xD8-3 (Strain: 1xD8-3)
UP000051238	20	7	35	Rhizobium sp. Root708 (Strain: Root708)
UP000051227	27	0	0	Pseudomonas sp. Root71 (Strain: Root71)
UP000051051	13	2	15.3846	Achromobacter sp. Root83 (Strain: Root83)
UP000051128	8	4	50	Phenylobacterium sp. Root77 (Strain: Root77)
UP000070529	26	2	7.69231	Enterovibrio coralii (Strain: CAIM 912)
UP000182229	30	2	6.66667	Cystobacter ferrugineus (Strain: Cbfe23)
UP000183046	58	0	0	Pseudomonas psychrotolerans (Strain: DSM 15758)
UP000182539	13	0	0	Bacillus paranthracis (Strain: Mn5)
UP000182945	8	0	0	Virgibacillus halodenitrificans (Bacillus halodenitrificans) (Strain: PDB-F2)
UP000183628	11	2	18.1818	Stenotrophomonas maltophilia (Pseudomonas maltophilia) (Xanthomonas maltophilia) (Strain: IAM 12423)
UP000183557	6	0	0	Halobacillus dabanensis (Strain: CGMCC 1.3704)
UP000262717	1	0	0	Candidatus Omnitrophica bacterium
UP000183898	1	0	0	Nitrosospira multiformis (Strain: Nl18)
UP000175707	1	0	0	Acidithiobacillus caldus (Strain: S1)
UP000183915	39	1	2.5641	Pseudomonas kilonensis (Strain: BS3780)
UP000183507	14	0	0	Bacillus cereus (Strain: KPR-7A)
UP000184241	27	0	0	Clostridium intestinale DSM 6191 (Strain: DSM 6191)
UP000051546	19	1	5.26316	Pelomonas sp. Root405 (Strain: Root405)
UP000062472	3	0	0	Sphingopyxis macrogoltabida (Sphingomonas macrogoltabidus) (Strain: 203)
UP000266391	16	0	0	Roseburia inulinivorans (Strain: AM32-8LB)
UP000184257	10	2	20	Morganella morganii (Proteus morganii) (Strain: NLAE-zl-C84)
UP000185078	39	1	2.5641	Salinivibrio sp. ES.052 (Strain: ES.052)
UP000265930	77	2	2.5974	Clostridium chromiireducens (Strain: C1)
UP000268569	4	0	0	Helicobacter pylori (Campylobacter pylori) (Strain: B360)
UP000270746	2	0	0	Listeria monocytogenes (Strain: CFSAN060949)
UP000271027	2	0	0	Chloroflexi bacterium
UP000271308	1	0	0	Desulfarculus sp.
UP000271429	4	0	0	Helicobacter pylori (Campylobacter pylori) (Strain: B659-A1)
UP000268666	3	1	33.3333	Klebsiella aerogenes (Enterobacter aerogenes) (Strain: NCTC10006)
UP000268669	8	3	37.5	Yersinia pseudotuberculosis (Strain: FDAARGOS_581)
UP000239385	21	10	47.619	Xanthomonas arboricola pv. populi (Strain: CFBP3123)
UP000270828	34	0	0	Pseudomonas sp. WPR_5_2 (Strain: WPR_5_2)
UP000270447	32	1	3.125	Pseudomonas amygdali pv. lachrymans (Pseudomonas syringae pv. lachrymans) (Strain: ICMP 826)
UP000283254	34	4	11.7647	Massilia aurea (Strain: CFS-1)
UP000268096	45	1	2.22222	Pseudomonas syringae pv. solidagae (Strain: ICMP 16926)
UP000255130	5	2	40	Escherichia coli (Strain: NCTC9055)
UP000050490	47	1	2.12766	Pseudomonas amygdali pv. eriobotryae (Strain: ICMP4455)
UP000255193	1	0	0	Moraxella atlantae (Strain: NCTC11091)
UP000255509	10	3	30	Salmonella enterica I (Strain: NCTC8258)
UP000255528	12	5	41.6667	Buttiauxella agrestis (Strain: NCTC12119)
UP000256424	11	0	0	Helicobacter aurati (Strain: MIT 97-5075)
UP000256316	22	0	0	Pseudomonas sp. OV397 (Strain: OV397)
UP000256488	11	0	0	Virgibacillus dokdonensis (Strain: AK90)
UP000006388	21	10	47.619	Janthinobacterium sp. (strain Marseille) (Minibacterium massiliensis) (Strain: Marseille)
UP000256519	2	0	0	Bacillus megaterium (Strain: CHCC20162)
UP000257098	35	0	0	Pseudomonas sp. OV657 (Strain: OV657)
UP000256787	32	0	0	Pseudomonas sp. OV081 (Strain: OV081)
UP000287798	4	0	0	Thiohalobacter thiocyanaticus (Strain: Hrh1)
UP000198508	4	0	0	[Clostridium] lavalense (Strain: NLAE-zl-G277)
UP000260812	3	0	0	Eisenbergiella massiliensis (Strain: TF05-5AC)
UP000253506	36	0	0	Marinomonas foliarum (Strain: CECT 7731)
UP000270933	1	0	0	Candidatus Parcubacteria bacterium
UP000254033	1	0	0	Legionella feeleii (Strain: NCTC11978)
UP000289105	3	1	33.3333	Syntrophus sp. PtaU1.Bin005
UP000253687	4	2	50	Escherichia coli (Strain: AVC211)
UP000253752	1	0	0	Eggerthella lenta (Eubacterium lentum) (Strain: MR1 #12)
UP000264309	42	3	7.14286	Aeromonas hydrophila (Strain: ZYAH75)
UP000254043	5	2	40	Escherichia coli (Strain: NCTC7927)
UP000254084	25	0	0	Pseudomonas oleovorans (Strain: NCTC10860)
UP000254159	5	2	40	Escherichia coli (Strain: NCTC10865)
UP000254227	1	0	0	Acinetobacter johnsonii (Strain: NCTC10308)
UP000254343	13	0	0	Afipia felis (Cat scratch disease bacillus) (Strain: NCTC12722)
UP000186457	3	1	33.3333	Pseudacidovorax sp. RU35E (Strain: RU35E)
UP000186596	12	0	0	Paenibacillus sp. RU4X (Strain: RU4X)
UP000182258	13	6	46.1538	Devosia psychrophila (Strain: CGMCC 1.10210)
UP000254374	1	0	0	Fluoribacter gormanii (Strain: NCTC11401)
UP000254132	19	7	36.8421	Ensifer sp. M14 (Strain: M14)
UP000182692	31	2	6.45161	Enterovibrio norvegicus DSM 15893 (Strain: DSM 15893)
UP000184533	13	7	53.8462	Devosia limi DSM 17137 (Strain: DSM 17137)
UP000077012	19	0	0	Paenibacillus macquariensis subsp. defensor (Strain: JCM 14954)
UP000076559	41	2	4.87805	Chromobacterium sp. F49 (Strain: F49)
UP000254883	13	2	15.3846	Cupriavidus taiwanensis
UP000003462	4	0	0	Helicobacter pylori Hp H-30 (Strain: Hp H-30)
UP000068026	15	3	20	Anaerotignum propionicum DSM 1682 (Strain: X2)
UP000283665	2	0	0	Listeria monocytogenes (Strain: N13-0048)
UP000004515	4	0	0	Helicobacter pylori Hp H-43 (Strain: Hp H-43)
UP000254428	5	1	20	Escherichia coli (Strain: NCTC11341)
UP000185790	1	0	0	Cellulosimicrobium sp. CUA-896 (Strain: CUA-896)
UP000003913	4	0	0	Helicobacter pylori Hp M4 (Strain: Hp M4)
UP000017937	3	0	0	Helicobacter pylori X47-2AL (Strain: X47-2AL)
UP000189295	44	1	2.27273	Pseudomonas cedrina subsp. cedrina (Strain: DSM 17516)
UP000239731	30	0	0	Pseudomonas fluorescens (Strain: 11293)
UP000014605	25	0	0	Treponema vincentii F0403 (Strain: F0403)
UP000050491	44	1	2.27273	Vibrio metoecus (Strain: YB5B04)
UP000002878	8	0	0	Bacillus amyloliquefaciens Y2 (Strain: Y2)
UP000241015	3	0	0	Acidobacteria bacterium
UP000283734	1	0	0	Alcanivorax profundi (Strain: MTEO17)
UP000240835	31	8	25.8065	Bosea sp. 124 (Strain: 124)
UP000241771	31	0	0	Photobacterium sanctipauli (Strain: DSM 100436)
UP000242501	1	0	0	Acinetobacter boissieri (Strain: ANC 4422)
UP000005268	29	0	0	Pseudomonas putida ND6 (Strain: ND6)
UP000191049	4	0	0	Coriobacteriaceae bacterium EMTCatB1
UP000241377	10	2	20	Morganella morganii (Proteus morganii) (Strain: FAM24091)
UP000055420	23	5	21.7391	Burkholderia vietnamiensis (Strain: HI3392)
UP000263655	1	0	0	Thermaerobacter sp. PB12/4term (Strain: PB12/4term)
UP000243349	1	0	0	Acinetobacter schindleri (Strain: ACE)
UP000186541	1	0	0	Planctomycetaceae bacterium SCGC AG-212-F19 (Strain: SCGC AG-212-F19)
UP000243640	14	0	0	Oceanimonas baumannii (Strain: ATCC 700832)
UP000077603	4	2	50	Brevundimonas naejangsanensis (Strain: B1)
UP000013487	17	0	0	Bacillus thuringiensis T01-328 (Strain: T01-328)
UP000199411	5	0	0	Desulfurella multipotens (Strain: DSM 8415)
UP000216177	13	0	0	Bacillus hisashii (Strain: C4)
UP000244098	4	0	0	Sphingomonas sp. PP-CE-3G-477 (Strain: PP-CE-3G-477)
UP000057389	27	0	0	Vibrio toranzoniae (Strain: Vb 10.8)
UP000244128	10	8	80	Nitrosomonas oligotropha (Strain: Nm49)
UP000244902	12	0	0	Azoarcus communis (Strain: TSNA42)
UP000215735	33	1	3.0303	Burkholderiales bacterium PBB5
UP000006263	10	0	0	Paraglaciecola mesophila KMM 241 (Strain: KMM 241)
UP000236163	10	4	40	Salmonella houtenae (Strain: FDAARGOS_55)
UP000235823	61	13	21.3115	Herbaspirillum sp. BH-1 (Strain: BH-1)
UP000236447	12	3	25	Phaeobacter inhibens (Strain: P88)
UP000093884	1	0	0	Mesorhizobium sp. WSM1497 (Strain: WSM1497)
UP000236587	6	3	50	Escherichia coli (Strain: ECONIH5)
UP000237096	33	0	0	Methylobacterium sp. V23 (Strain: V23)
UP000046187	23	13	56.5217	Xanthomonas translucens pv. arrhenatheri LMG 727
UP000238531	36	0	0	Pseudomonas sp. BRM28 (Strain: BRM28)
UP000236551	5	2	40	Escherichia coli (Strain: CV839-15)
UP000025221	29	0	0	Bradyrhizobium japonicum SEMIA 5079 (Strain: SEMIA 5079)
UP000237679	27	6	22.2222	Paraburkholderia sp. BL25I1N1 (Strain: BL25I1N1)
UP000238684	25	0	0	Paenibacillus peoriae (Strain: IBSD35)
UP000014029	5	0	0	Bacillus cereus VDM053 (Strain: VDM053)
UP000239019	28	12	42.8571	Xanthomonas arboricola (Strain: CFBP7697)
UP000239514	30	0	0	Pseudomonas sp. MYb187 (Strain: MYb187)
UP000198658	1	0	0	Microbulbifer marinus (Strain: CGMCC 1.10657)
UP000239571	12	0	0	Lachnospiraceae bacterium oral taxon 500 (Strain: W11650)
UP000226703	1	0	0	Halioglobus sp.
UP000065797	13	0	0	Bacillus mycoides (Strain: PE8-15)
UP000014089	6	3	50	Escherichia coli KTE100 (Strain: KTE100)
UP000186715	5	2	40	Escherichia coli (Strain: N11-1317)
UP000066487	33	0	0	Pseudomonas fluorescens (Strain: FW300-N2E3)
UP000234543	6	2	33.3333	Escherichia coli (Strain: 14EC033)
UP000188967	6	2	33.3333	Escherichia coli (Strain: ICBEcBL-II-13)
UP000233549	6	2	33.3333	Escherichia coli (Strain: 3512)
UP000281225	5	2	40	Escherichia coli (Strain: 459893)
UP000003113	16	1	6.25	Achromobacter arsenitoxydans SY8 (Strain: SY8)
UP000281445	5	2	40	Escherichia coli (Strain: 593596)
UP000250561	5	2	40	Escherichia coli (Strain: NCTC11126)
UP000215267	7	2	28.5714	Escherichia coli (Strain: ECCTRPRTH03)
UP000215625	6	2	33.3333	Escherichia coli (Strain: GMR-RB-634)
UP000281144	5	2	40	Escherichia coli (Strain: CVM N17EC1182)
UP000011529	3	0	0	Rhodopirellula europaea 6C (Strain: 6C)
UP000229581	13	0	0	Pseudomonadales bacterium
UP000284200	1	0	0	Mesorhizobium sp. M7A.F.Ca.US.006.04.2.1 (Strain: M7A.F.Ca.US.006.04.2.1)
UP000053048	40	1	2.5	Pseudomonas viridiflava ICMP 13104 (Strain: ICMP 13104)
UP000054197	36	0	0	Pseudomonas fluorescens ICMP 11288 (Strain: ICMP 11288)
UP000240829	4	1	25	Escherichia coli (Strain: 14696-7)
UP000241957	4	1	25	Escherichia coli (Strain: 15692-2)
UP000268286	5	2	40	Escherichia coli (Strain: CVM N17EC1212)
UP000281504	6	3	50	Escherichia coli (Strain: CVM N17EC1199)
UP000270175	5	2	40	Escherichia coli (Strain: CVM N17EC0694)
UP000013280	19	5	26.3158	Ralstonia pickettii OR214 (Strain: OR214)
UP000270248	5	2	40	Escherichia coli (Strain: CVM N17EC0246)
UP000283692	8	0	0	Sporolactobacillus terrae (Strain: DRG1)
UP000283819	3	0	0	Bdellovibrio sp. qaytius
UP000182730	6	3	50	Polaromonas sp. (strain JS666 / ATCC BAA-500) (Strain: JS666 UNC47MFTsu3.1)
UP000285974	5	2	40	Escherichia coli (Strain: 286A)
UP000283901	10	1	10	[Eubacterium] eligens (Strain: AF35-21)
UP000185685	31	0	0	Pseudomonas alcaligenes (Strain: NEB 585)
UP000192075	4	1	25	Nitrospira sp. ND1
UP000216883	22	0	0	Paenibacillus sp. VTT E-133280 (Strain: VTT E-133280)
UP000033503	24	0	0	Peptococcaceae bacterium BRH_c23
UP000095042	2	0	0	Methyloceanibacter marginalis (Strain: R-67177)
UP000283097	12	0	0	Nautilia sp. PV-1 (Strain: PV-1)
UP000280133	49	16	32.6531	Curvibacter sp.
UP000290057	5	0	0	Erythrobacter flavus (Strain: KJ5)
UP000249354	2	0	0	Leptolyngbya foveolarum
UP000287401	7	0	0	Sphingobium yanoikuyae (Sphingomonas yanoikuyae) (Strain: SK-NIH.Env6_1116)
UP000290108	19	0	0	Clostridium tetani (Strain: 778.17)
UP000029104	2	0	0	Geobacillus sp. CAMR12739 (Strain: CAMR12739)
UP000263247	1	0	0	Planctomycetaceae bacterium
UP000199351	30	0	0	Tardiphaga sp. OK245 (Strain: OK245)
UP000295005	80	18	22.5	Herbaspirillum seropedicae (Strain: AG215)
UP000199172	45	12	26.6667	Massilia sp. PDC64 (Strain: PDC64)
UP000285259	62	0	0	Pseudomonas chlororaphis (Strain: 14D6)
UP000254642	15	0	0	Idiomarina abyssalis (Strain: 017G.2)
UP000004015	4	0	0	Helicobacter pylori Hp P-1 (Strain: Hp P-1)
UP000094220	16	4	25	Methylobacterium sp. SCN 67-24
UP000237072	53	1	1.88679	Pseudomonas amygdali pv. morsprunorum (Strain: 5270)
UP000284656	39	1	2.5641	Pseudomonas poae (Strain: 29G9)
UP000179254	1	0	0	Elusimicrobia bacterium RIFOXYA2_FULL_40_6
UP000236295	4	0	0	bacterium HR27
UP000261992	1	0	0	Ruminococcus sp. AM47-2BH (Strain: AM47-2BH)
UP000179346	3	1	33.3333	Nitrospirae bacterium RIFCSPLOWO2_02_42_7
UP000247708	31	0	0	Pseudomonas sp. OV529 (Strain: OV529)
UP000240288	15	4	26.6667	Enterobacter sp. FS01 (Strain: FS01)
UP000183748	7	0	0	Bacteriovorax sp. MedPE-SWde
UP000186662	8	0	0	Firmicutes bacterium CAG_194_44_15
UP000012254	5	2	40	Escherichia coli MP021561.2 (Strain: MP021561.2)
UP000034103	1	0	0	Microcystis aeruginosa NIES-2549 (Strain: NIES-2549)
UP000094393	4	0	0	Sphingopyxis sp. SCN 67-31
UP000177044	1	0	0	Planctomycetes bacterium GWC2_45_44
UP000283297	10	0	0	[Eubacterium] rectale (Strain: AF38-24)
UP000282760	35	0	0	Pseudomonas syringae
UP000178679	1	0	0	Nitrospirae bacterium RBG_13_41_22
UP000177038	19	9	47.3684	Sphingomonadales bacterium RIFCSPHIGHO2_01_FULL_65_20
UP000019521	42	1	2.38095	Pseudomonas brassicacearum (Strain: DF41)
UP000024771	35	0	0	Pseudomonas moraviensis R28-S (Strain: R28)
UP000198507	7	0	0	Geodermatophilus poikilotrophus (Strain: DSM 44209)
UP000192415	17	0	0	Desulfobulbaceae bacterium A2
UP000266783	32	0	0	Aeromonas caviae (Aeromonas punctata) (Strain: R25-6)
UP000178840	1	0	0	Betaproteobacteria bacterium RIFCSPLOWO2_02_FULL_67_26
UP000092605	13	0	0	[Clostridium] paradoxum JW-YL-7 = DSM 7308 (Strain: JW-YL-7)
UP000263926	4	0	0	Erythrobacter sp.
UP000289524	5	2	40	Escherichia coli (Strain: L704)
UP000176465	7	0	0	Sphingomonadales bacterium RIFCSPLOWO2_12_FULL_63_15
UP000304738	5	2	40	Escherichia coli (Strain: OU-P014)
UP000066495	8	4	50	Stenotrophomonas sp. KCTC 12332 (Strain: YM1)
UP000252266	28	0	0	Thalassospira xiamenensis (Strain: IB13)
UP000177714	2	0	0	Gammaproteobacteria bacterium RIFOXYD12_FULL_61_37
UP000248441	1	0	0	Acidobacteria bacterium
UP000284938	8	0	0	Nitrospiraceae bacterium
UP000249633	44	7	15.9091	Roseateles depolymerans
UP000248244	2	0	0	Acidobacteria bacterium
UP000076772	10	1	10	Ectothiorhodospira sp. BSL-9 (Strain: BSL-9)
UP000007268	30	0	0	Pseudomonas sp. GM55 (Strain: GM55)
UP000075771	4	0	0	Acidibacillus ferrooxidans (Strain: SLC66)
UP000001352	12	0	0	Bacillus cereus ATCC 4342 (Strain: ATCC 4342)
UP000197904	11	4	36.3636	Stenotrophomonas pavanii (Strain: S18795)
UP000190031	23	11	47.8261	Xanthomonas campestris pv. vitiscarnosae (Strain: LMG939)
UP000000629	14	0	0	Bacillus cereus F65185 (Strain: F65185)
UP000000753	23	0	0	Shewanella piezotolerans (strain WP3 / JCM 13877) (Strain: WP3 / JCM 13877)
UP000240852	15	5	33.3333	Variovorax sp. PMC12 (Strain: PMC12)
UP000029994	39	0	0	Vibrio navarrensis (Strain: ATCC 51183)
UP000195030	13	0	0	Bacillus thuringiensis subsp. finitimus
UP000092839	19	0	0	Bradyrhizobium icense (Strain: LMTR 13)
UP000254841	11	0	0	Helicobacter canis (Strain: NCTC12410)
UP000013059	1	0	0	Acinetobacter sp. CIP 101966 (Strain: CIP 101966)
UP000054164	36	0	0	Clostridium botulinum B str. Osaka05 (Strain: Osaka05)
UP000305887	11	1	9.09091	Rubellimicrobium sp. YIM 131921 (Strain: YIM 131921)
UP000182025	40	0	0	Pseudomonas toyotomiensis (Strain: JCM 15604)
UP000094588	18	2	11.1111	Burkholderia diffusa (Strain: RF2-non-BP9)
UP000179541	9	0	0	Helicobacter sp. CLO-3 (Strain: CLO-3)
UP000176916	4	1	25	Lentisphaerae bacterium GWF2_44_16
UP000193889	8	0	0	Thermoanaerobacterium sp. PSU-2 (Strain: PSU-2)
UP000003477	11	0	0	Crocosphaera watsonii WH 0003 (Strain: WH 0003)
UP000094603	34	2	5.88235	Vibrio anguillarum (Listonella anguillarum) (Strain: 12B09)
UP000050516	19	0	0	Marinobacter sp. HL-58
UP000186334	5	0	0	Gemmatimonadetes bacterium 13_1_40CM_3_66_12
UP000186430	15	0	0	Firmicutes bacterium CAG:65_45_313
UP000002293	12	0	0	Bacillus cereus 95/8201 (Strain: 95/8201)
UP000092402	2	0	0	Anabaena sp. AL09
UP000017518	28	1	3.57143	Pseudomonas aeruginosa BL04 (Strain: BL04)
UP000233533	7	0	0	Bacillus sp. BA3 (Strain: BA3)
UP000264610	1	0	0	Gammaproteobacteria bacterium
UP000017753	30	0	0	Pseudomonas putida S12 (Strain: S12)
UP000262260	35	6	17.1429	Geobacter sulfurreducens (Strain: YM18)
UP000040394	15	0	0	Helicobacter heilmannii
UP000249290	1	0	0	Pseudonocardiales bacterium
UP000275102	3	1	33.3333	Planctomycetes bacterium
UP000050412	52	0	0	Pseudomonas amygdali (Strain: ICMP3918)
UP000187285	4	0	0	Gemmatimonadetes bacterium 13_2_20CM_2_66_5
UP000037400	24	4	16.6667	Ralstonia sp. MD27 (Strain: MD27)
UP000050346	50	1	2	Pseudomonas amygdali pv. dendropanacis (Strain: ICMP9150)
UP000011717	5	0	0	Pacificimonas flava (Strain: JLT2015)
UP000198524	31	0	0	Clostridium sp. DSM 8431 (Strain: DSM 8431)
UP000240904	32	0	0	Photobacterium lipolyticum (Strain: DSM 16190)
UP000218774	17	0	0	Marinobacter sp. ANT_B65 (Strain: ANT_B65)
UP000066624	1	0	0	Wenzhouxiangella marina (Strain: KCTC 42284)
UP000076404	9	0	0	Gemmatimonas phototrophica (Strain: AP64)
UP000282311	20	0	0	Paenibacillus ginsengarvi (Strain: KCTC 13059)
UP000060699	38	3	7.89474	Roseateles depolymerans (Strain: KCTC 42856)
UP000011180	5	0	0	Gloeocapsa sp. PCC 73106 (Strain: PCC 73106)
UP000192783	9	2	22.2222	Desulfacinum hydrothermale DSM 13146 (Strain: DSM 13146)
UP000032721	2	1	50	Xenorhabdus doucetiae (Strain: FRM16 / DSM 17909)
UP000184066	3	1	33.3333	Oceanicella actignis (Strain: CGMCC 1.10808)
UP000018542	8	0	0	Hyphomicrobium nitrativorans NL23 (Strain: NL23)
UP000004870	1	0	0	Cardiobacterium hominis (strain ATCC 15826 / DSM 8339 / NCTC 10426 / 6573) (Strain: ATCC 15826 / DSM 8339 / NCTC 10426 / 6573)
UP000256869	19	1	5.26316	Cohnella lupini (Strain: CECT 8236)
UP000306236	2	1	50	Lampropedia sp. YIM MLB12 (Strain: YIM MLB12)
UP000263860	15	0	0	Pseudomonas sp.
UP000319192	30	0	0	Vibrio crassostreae (Strain: GV1677)
UP000093107	32	9	28.125	Delftia sp. JD2 (Strain: JD2)
UP000295591	42	1	2.38095	Pseudomonas fluorescens (Strain: FW300 25_6)
UP000032903	2	0	0	Listeria monocytogenes (Strain: NIHS-28)
UP000092377	9	2	22.2222	Morganella psychrotolerans (Strain: GCSL-Mp20)
UP000078502	20	3	15	Alcaligenes xylosoxydans xylosoxydans (Achromobacter xylosoxidans) (Strain: KCJK1737)
UP000229595	12	4	33.3333	Stenotrophomonas maltophilia (Pseudomonas maltophilia) (Xanthomonas maltophilia) (Strain: E301)
UP000011719	17	0	0	Bacillus thuringiensis serovar thuringiensis str. IS5056 (Strain: IS5056)
UP000038112	5	2	40	Escherichia coli (Strain: 504888_aEPEC)
UP000318405	7	2	28.5714	Verticiella sediminum (Strain: DSM 27279)
UP000095484	2	0	0	Listeria monocytogenes (Strain: BCW_2376)
UP000076071	6	1	16.6667	Alcanivorax sp. KX64203 (Strain: KX64203)
UP000293720	30	1	3.33333	Pseudomonas sp. IC_126 (Strain: IC_126)
UP000178535	21	1	4.7619	Pseudomonas sp. HMSC065H01 (Strain: HMSC065H01)
UP000262451	35	0	0	Pseudomonas sp.
UP000263561	21	0	0	Pseudomonas sp.
UP000248073	2	0	0	Acidobacteria bacterium
UP000247665	2	0	0	Acidobacteria bacterium
UP000183752	3	0	0	Deltaproteobacteria bacterium CG2_30_66_27
UP000319996	1	0	0	Parcubacteria group bacterium Greene0714_2
UP000244717	4	0	0	Helicobacter pylori (Campylobacter pylori) (Strain: 3770)
UP000287275	8	0	0	Campylobacter jejuni (Strain: CB294)
UP000220682	4	0	0	Helicobacter pylori (Campylobacter pylori) (Strain: 26084)
UP000065583	4	0	0	Helicobacter pylori (Campylobacter pylori) (Strain: UM443R)
UP000049715	25	1	4	Labrenzia alba (Strain: CECT 7551)
UP000287510	9	0	0	Campylobacter jejuni (Strain: CB334)
UP000238190	37	2	5.40541	Vibrio sp. V02_P2A34T13 (Strain: V02_P2A34T13)
UP000023560	13	0	0	Cupriavidus sp. SK-3 (Strain: SK-3)
UP000179884	33	0	0	Pseudomonas sp. 06C 126 (Strain: 06C 126)
UP000070376	11	0	0	Bacillus coagulans (Strain: GED7749B)
UP000321567	54	2	3.7037	Pararhodospirillum oryzae (Strain: NBRC 107573)
UP000316460	24	0	0	Bdellovibrio sp. NC01 (Strain: NC01)
UP000316343	4	0	0	Erythrobacter sp. JBTF-M21 (Strain: JBTF-M21)
UP000316968	41	0	0	Saccharibacillus sp. ATSA2 (Strain: ATSA2)
UP000317982	10	0	0	Cryptosporangium sp. A-T 5661 (Strain: A-T 5661)
UP000288118	13	0	0	Campylobacter fetus (Strain: 12S01208-4)
UP000273811	4	0	0	Bacillus fortis (Strain: DSM 16012)
UP000288821	7	0	0	Bacillus velezensis (Strain: SRCM103616)
UP000317739	25	0	0	Brevibacillus sp. AG162 (Strain: AG162)
UP000283650	36	0	0	Pseudomonas fluorescens (Strain: 2F9)
UP000270496	41	1	2.43902	Pseudomonas fluorescens (Strain: ICMP 3512)
UP000282052	45	0	0	Pseudomonas savastanoi pv. glycinea (Pseudomonas syringae pv. glycinea) (Strain: ICMP 4402)
UP000322619	26	3	11.5385	Acetobacterium wieringae (Strain: JM)
UP000178561	11	1	9.09091	Spirochaetes bacterium RBG_16_49_21
UP000317747	26	7	26.9231	Pantoea deleyi (Strain: LMG 24200)
UP000175764	51	15	29.4118	Duganella sp. HH105 (Strain: HH105)
UP000175874	51	15	29.4118	Duganella sp. HH101 (Strain: HH101)
UP000176810	7	0	0	Melioribacter sp. GWF2_38_21
UP000180026	14	3	21.4286	Ensifer sp. LCM 4579 (Strain: LCM 4579)
UP000176040	13	0	0	Bacillus thuringiensis (Strain: GOE7)
UP000176632	2	1	50	Bacteroidetes bacterium RIFCSPLOWO2_12_FULL_35_15
UP000177007	30	3	10	Gallionellales bacterium GWA2_54_124
UP000181998	3	1	33.3333	Nitrosomonas ureae (Strain: Nm9)
UP000180131	44	15	34.0909	Agrobacterium vitis (Rhizobium vitis) (Strain: AT6)
UP000180293	35	12	34.2857	Rhizobium sp. RSm-3 (Strain: RSm-3)
UP000182412	21	0	0	Selenomonas ruminantium (Strain: S137)
UP000182413	40	0	0	Pseudomonas alcaliphila (Strain: JCM 10630)
UP000183063	16	6	37.5	Rhizobium tibeticum
UP000183177	5	1	20	Desulfobacteraceae bacterium CG2_30_51_40
UP000183187	22	3	13.6364	Alteromonas sp. V450 (Strain: V450)
UP000182492	39	1	2.5641	Pseudomonas thivervalensis (Strain: BS3779)
UP000182633	45	1	2.22222	Pseudomonas sp. NFACC16-2 (Strain: NFACC16-2)
UP000183208	15	0	0	Bradyrhizobium lablabi (Strain: GAS522)
UP000183339	1	0	0	Nitrosospira multiformis (Strain: Nl7)
UP000181967	3	1	33.3333	Microbulbifer thermotolerans (Strain: DSM 19189)
UP000182670	3	0	0	Enterococcus casseliflavus (Enterococcus flavescens) (Strain: NLAE-zl-C414)
UP000182743	11	0	0	Moorella thermoacetica (Clostridium thermoaceticum) (Strain: DSM 11768)
UP000182772	2	0	0	Eubacterium limosum (Strain: 32_A2)
UP000183642	9	0	0	Geodermatophilus obscurus (Strain: DSM 43161)
UP000184217	6	0	0	Halanaerobium congolense (Strain: 101214)
UP000182783	23	0	0	Paenibacillus jilunlii (Strain: CGMCC 1.10239)
UP000184263	22	0	0	Selenomonas ruminantium (Strain: HD4)
UP000185146	26	0	0	Pseudomonas putida (Arthrobacter siderocapsulatus) (Strain: DRA525)
UP000183986	12	0	0	Marinobacter hydrocarbonoclasticus (Pseudomonas nautica) (Strain: STW2)
UP000184428	7	0	0	Geodermatophilus obscurus (Strain: DSM 43162)
UP000184395	19	3	15.7895	Paraburkholderia terricola (Strain: LMG 20594)
UP000184438	14	0	0	Bacillus sp. cl25 (Strain: CL25)
UP000186277	2	1	50	Xenorhabdus thuongxuanensis (Strain: 30TX1)
UP000185683	9	5	55.5556	Rhodovulum sulfidophilum (Rhodobacter sulfidophilus) (Strain: AB30)
UP000187530	27	0	0	Vibrio sp. 10N.261.45.E1 (Strain: 10N.261.45.E1)
UP000187686	31	15	48.3871	Agrobacterium sp. DSM 25558
UP000186567	2	0	0	Photobacterium damsela subsp. piscicida (Pasteurella piscicida) (Strain: L091106-03H)
UP000188549	10	1	10	Thioalkalivibrio versutus (Strain: AL 2)
UP000189966	5	0	0	Photobacterium piscicola (Strain: type strain: NCCB 100098)
UP000188565	2	0	0	Gluconobacter albidus (Strain: TMW2.1191)
UP000186736	50	0	0	Pseudomonas putida (Arthrobacter siderocapsulatus) (Strain: GM4FR)
UP000186878	8	5	62.5	Salinicola socius (Strain: SMB35)
UP000186819	16	0	0	Azoarcus tolulyticus (Strain: ATCC 51758)
UP000191301	9	0	0	Geobacillus sp. LEMMY01 (Strain: LEMMY01)
UP000191855	22	10	45.4545	Agrobacterium tumefaciens str. CFBP 5621 (Strain: CFBP 5621)
UP000189414	18	7	38.8889	Sinorhizobium sp. A49 (Strain: A49)
UP000191933	16	7	43.75	Agrobacterium genomosp. 2 str. CFBP 5494 (Strain: CFBP 5494)
UP000190978	2	0	0	[Eubacterium] yurii (Strain: ATCC 43714)
UP000193131	5	2	40	Escherichia coli TA054 (Strain: TA054)
UP000192456	22	5	22.7273	Achromobacter ruhlandii (Strain: SCCH3:ACH 33-1365)
UP000195162	1	0	0	Acinetobacter pittii (Acinetobacter genomosp. 3) (Strain: ARLG1955)
UP000193157	5	2	40	Escherichia coli E1114 (Strain: E1114)
UP000192617	3	0	0	Helicobacter pylori (Campylobacter pylori) (Strain: HP725g)
UP000194235	11	0	0	Campylobacter jejuni (Strain: VA12)
UP000195194	16	0	0	Bacillus thuringiensis serovar cameroun
UP000194656	3	0	0	Helicobacter pylori (Campylobacter pylori)
UP000194546	20	5	25	Caballeronia sordidicola (Strain: PAMC 26510)
UP000194669	14	0	0	Bacillus thuringiensis serovar zhaodongensis
UP000193714	5	2	40	Escherichia coli H461 (Strain: H461)
UP000196317	11	0	0	Campylobacter concisus (Strain: CCUG 19995)
UP000194857	26	1	3.84615	Pseudomonas aeruginosa (Strain: S567_C10_BS)
UP000194853	14	0	0	Bacillus thuringiensis subsp. jegathesan
UP000195261	6	0	0	Campylobacter concisus (Strain: Lasto64.99)
UP000196782	3	0	0	Anoxybacillus flavithermus (Strain: 52-1A)
UP000197050	6	4	66.6667	Brevundimonas vesicularis (Pseudomonas vesicularis) (Strain: FDAARGOS_289)
UP000195985	2	0	0	Trichococcus pasteurii
UP000196104	15	0	0	Bacillus cereus (Strain: NVH 0674-98)
UP000196185	6	0	0	Campylobacter concisus (Strain: Lasto393.96)
UP000197269	26	8	30.7692	Rhizobium esperanzae (Strain: CNPSo 668)
UP000197483	29	11	37.931	Pantoea sp. VS1 (Strain: VS1)
UP000198481	33	0	0	Pseudomonas prosekii (Strain: LMG 26867)
UP000197822	37	2	5.40541	Vibrio anguillarum (Listonella anguillarum) (Strain: CNEVA NB11008)
UP000198550	4	0	0	Bacillus sp. v-76 (Strain: V-76)
UP000198552	16	5	31.25	Oryzisolibacter propanilivorax (Strain: EPL6)
UP000198071	34	0	0	Pseudomonas sp. DrBHI1 (Strain: DrBHI1)
UP000197765	15	5	33.3333	Citrobacter freundii (Strain: 705SK3)
UP000198814	8	6	75	Nitrosomonas oligotropha (Strain: Nm76)
UP000198592	44	0	0	Bradyrhizobium sp. OK095 (Strain: OK095)
UP000198919	2	1	50	Xenorhabdus mauleonii (Strain: DSM 17908)
UP000198994	9	3	33.3333	Salipiger thiooxidans (Strain: DSM 10146)
UP000198762	16	0	0	Marinobacter segnicrescens (Strain: CGMCC 1.6489)
UP000199168	31	0	0	Pseudomonas benzenivorans (Strain: DSM 8628)
UP000199184	30	0	0	Bradyrhizobium shewense (Strain: ERR11)
UP000199467	36	0	0	Pseudomonas chengduensis (Strain: DSM 26382)
UP000199014	36	1	2.77778	Pseudomonas sp. NFACC32-1 (Strain: NFACC32-1)
UP000198805	11	7	63.6364	Thiomicrospira sp. ALE5 (Strain: ALE5)
UP000199653	1	0	0	Acinetobacter sp. yr461 (Strain: YR461)
UP000199498	44	1	2.27273	Pseudomonas panacis (Strain: BS2778)
UP000199566	43	1	2.32558	Pseudomonas sp. NFACC05-1 (Strain: NFACC05-1)
UP000199591	34	0	0	Bradyrhizobium arachidis (Strain: LMG 26795)
UP000199369	1	0	0	Variovorax sp. PDC80 (Strain: PDC80)
UP000199636	37	0	0	Pseudomonas panipatensis (Strain: CCM 7469)
UP000215145	11	0	0	Paenibacillus herberti (Strain: R33)
UP000214714	22	3	13.6364	Burkholderia sp. AU18528 (Strain: AU18528)
UP000216033	6	2	33.3333	Acetobacter syzygii (Strain: KR-2)
UP000215602	41	0	0	Pseudomonas sp. PGPPP1
UP000215806	6	2	33.3333	Novosphingobium sp. 28-62-57
UP000215754	1	0	0	Comamonadaceae bacterium PBBC2
UP000215916	8	2	25	Novosphingobium sp. 32-60-15
UP000217819	27	0	0	Pseudomonas sp. PICF141 (Strain: PICF141)
UP000215884	37	0	0	Bradyrhizobium sp. 2 39S1MB (Strain: 39S1MB)
UP000218859	4	0	0	Helicobacter pylori (Campylobacter pylori) (Strain: F94)
UP000217906	4	0	0	Helicobacter pylori (Campylobacter pylori) (Strain: MKF3)
UP000217950	15	0	0	Bradyrhizobium sp. UFLA03-84 (Strain: UFLA03-84)
UP000217959	3	0	0	Enterococcus sp. FDAARGOS_375 (Strain: FDAARGOS_375)
UP000217994	21	4	19.0476	[Pseudomonas] mesoacidophila (Strain: ATCC 31433)
UP000216294	5	1	20	Alphaproteobacteria bacterium PA1
UP000217494	11	1	9.09091	Thiotrichaceae bacterium
UP000217690	27	0	0	Vibrio sp. V1B (Strain: V1B)
UP000219336	17	0	0	Vibrio thalassae (Strain: CECT8203)
UP000218432	20	3	15	Burkholderia stabilis (Strain: FERMP-21014)
UP000218488	12	0	0	Fischerella sp. NIES-4106 (Strain: NIES-4106)
UP000220072	4	0	0	Helicobacter pylori (Campylobacter pylori) (Strain: 22393)
UP000218642	4	0	0	Helicobacter pylori (Campylobacter pylori) (Strain: F75)
UP000218677	14	7	50	Halomonas nigrificans (Strain: MBT G8648)
UP000220367	13	0	0	Bacillus toyonensis (Strain: AFS018451)
UP000220315	15	0	0	Bacillus cereus (Strain: AFS096268)
UP000220441	4	0	0	Helicobacter pylori (Campylobacter pylori) (Strain: 3026)
UP000220618	33	12	36.3636	Rhizobium sp. L43 (Strain: L43)
UP000220629	27	3	11.1111	Burkholderia gladioli (Pseudomonas marginata) (Phytomonas marginata) (Strain: FDAARGOS_390)
UP000220691	12	0	0	Bacillus cereus (Strain: AFS027647)
UP000220771	4	0	0	Helicobacter pylori (Campylobacter pylori) (Strain: MGms15)
UP000220783	15	0	0	Bacillus sp. AFS094611 (Strain: AFS094611)
UP000220859	4	0	0	Helicobacter pylori (Campylobacter pylori) (Strain: MCms1063)
UP000222130	15	0	0	Marinobacter sp. LV10R520-4 (Strain: LV10R520-4)
UP000222863	19	6	31.5789	Caulobacter sp. BP25 (Strain: BP25)
UP000223834	10	0	0	Bacillus cereus (Strain: AFS049141)
UP000224552	33	0	0	Pseudomonas sp. FDAARGOS_380 (Strain: FDAARGOS_380)
UP000224601	9	1	11.1111	Morganella morganii (Proteus morganii) (Strain: FDAARGOS_438)
UP000224763	13	0	0	Bacillus anthracis (Strain: AFS029941)
UP000225221	2	1	50	Thioclava sp. ES.031 (Strain: ES.031)
UP000226593	2	0	0	Filomicrobium sp.
UP000226209	14	0	0	Bacillus thuringiensis (Strain: AFS075396)
UP000226658	20	0	0	Pseudomonadales bacterium
UP000226619	22	0	0	Marinobacter sp.
UP000226797	2	0	0	Anaerolineaceae bacterium
UP000226782	8	0	0	Pseudohongiella sp.
UP000228760	8	0	0	Bacillus velezensis (Strain: ATR2)
UP000228859	24	0	0	Sulfuricurvum kujiense
UP000229094	17	1	5.88235	Phycisphaeraceae bacterium
UP000226554	13	0	0	Bdellovibrionaceae bacterium
UP000226534	6	1	16.6667	Rhodobacteraceae bacterium
UP000229073	33	0	0	Pseudomonas sp. 2995-3 (Strain: 2995-3)
UP000229135	45	1	2.22222	Pseudomonas syringae pv. actinidiae (Strain: MAFF212054)
UP000228748	2	0	0	Candidatus Thermofonsia Clade 2 bacterium
UP000228794	5	0	0	Nitrospirae bacterium CG08_land_8_20_14_0_20_52_24
UP000230537	32	12	37.5	Burkholderiales bacterium 23 (Strain: 23)
UP000229995	12	4	33.3333	Stenotrophomonas sp. LMG 10879 (Strain: LMG 10879)
UP000231393	3	2	66.6667	Escherichia coli (Strain: ABU 84)
UP000229993	4	0	0	Sporosarcina sp. P13 (Strain: P13)
UP000227278	14	9	64.2857	Ahrensia sp.
UP000231843	20	2	10	Leptospira neocaledonica (Strain: ES4-C-A1)
UP000230821	18	1	5.55556	candidate division KSB3 bacterium
UP000230810	45	0	0	Pseudomonas sp. HLS-6 (Strain: HLS-6)
UP000231932	14	0	0	Kyrpidia spormannii (Strain: EA-1)
UP000231952	8	0	0	Geobacillus sp. WSUCF-018B (Strain: WSUCF-018B)
UP000231794	12	0	0	Bacillus sp. mrc49 (Strain: mrc49)
UP000231954	5	2	40	Escherichia coli (Strain: KCJK6238)
UP000232122	17	2	11.7647	Leptospira elllisii (Strain: ATI7-C-A5)
UP000232183	1	0	0	Acinetobacter haemolyticus (Strain: XH900)
UP000232180	1	0	0	Acinetobacter lwoffii (Strain: ZS207)
UP000230495	19	6	31.5789	Enterobacter kobei (Strain: ECC1097)
UP000231208	5	2	40	Escherichia coli (Strain: KCJ4029)
UP000231275	23	12	52.1739	Xanthomonas citri pv. phaseoli var. fuscans (Strain: CFBP6989)
UP000233840	35	0	0	Paenibacillus sp. BGI2013 (Strain: BGI2013)
UP000231416	7	1	14.2857	Alcanivorax sp.
UP000233572	3	0	0	Alphaproteobacteria bacterium HGW-Alphaproteobacteria-7
UP000233553	1	0	0	Acinetobacter proteolyticus (Strain: 2P01AA)
UP000233528	12	0	0	Bacillus sp. SN10 (Strain: SN10)
UP000233571	37	1	2.7027	Gammaproteobacteria bacterium HGW-Gammaproteobacteria-13
UP000232748	45	18	40	Janthinobacterium sp. 64 (Strain: 64)
UP000234661	1	0	0	Klebsiella michiganensis (Strain: A2)
UP000234375	48	0	0	Pseudomonas sp. FFUP_PS_473 (Strain: FFUP_PS_473)
UP000234941	1	0	0	Psychrobacter sp. 4Dc (Strain: 4Dc)
UP000234446	26	0	0	Pseudomonas sp. FFUP_PS_41 (Strain: FFUP_PS_41)
UP000234460	11	1	9.09091	Leptospira interrogans serovar Manilae
UP000234456	22	5	22.7273	Ralstonia pickettii (Burkholderia pickettii) (Strain: 52)
UP000234488	42	16	38.0952	Rhizobium sp. TH135 (Strain: TH135)
UP000234640	38	2	5.26316	Pseudoalteromonas sp. NC201 (Strain: NC201)
UP000235076	29	0	0	Pseudomonas guariconensis (Strain: MR149)
UP000234745	1	0	0	Psychrobacter sp. MES7-P7E (Strain: MES7-P7E)
UP000235084	19	1	5.26316	Pseudoalteromonas sp. MelDa3 (Strain: MelDa3)
UP000234800	19	4	21.0526	Ralstonia mannitolilytica (Strain: GML-Rals1-TR)
UP000234704	5	3	60	Hyphomicrobium sp. GJ21 (Strain: GJ21)
UP000234806	31	12	38.7097	Janthinobacterium sp. ROICE36 (Strain: ROICE36)
UP000235970	33	0	0	Pseudomonas sp. FW306-2-11AA (Strain: FW306-2-11AA)
UP000236003	24	0	0	Pseudomonas stutzeri (Pseudomonas perfectomarina) (Strain: CCUG 44592)
UP000235994	12	2	16.6667	Achromobacter pulmonis (Strain: ANB-1)
UP000234914	1	0	0	Moraxella osloensis (Strain: UMB0416)
UP000236720	53	1	1.88679	Oleiphilus messinensis (Strain: DSM 13489)
UP000236034	45	1	2.22222	Pseudomonas sp. GW456-11-11-14-LB4 (Strain: GW456-11-11-14-LB4)
UP000236102	45	1	2.22222	Pseudomonas sp. GW704-F2 (Strain: GW704-F2)
UP000237921	1	0	0	Acinetobacter nosocomialis (Strain: FDAARGOS_129)
UP000236232	47	0	0	Pseudomonas gingeri NCPPB 3146 = LMG 5327 (Strain: NCPPB 3146 \ LMG 5327)
UP000236285	27	0	0	Pseudomonas hunanensis (Strain: P11)
UP000236369	4	0	0	bacterium BMS3Abin07
UP000238978	5	2	40	Escherichia coli (Strain: ESY002)
UP000237320	17	5	29.4118	Enterobacter cloacae complex sp. ECNIH11 (Strain: ECNIH11)
UP000238327	55	0	0	Pseudomonas mendocina (Strain: NEB698)
UP000239076	23	5	21.7391	Paraburkholderia sp. BL18I3N2 (Strain: BL18I3N2)
UP000238260	14	3	21.4286	Achromobacter sp. MYb9 (Strain: MYb9)
UP000237373	16	4	25	Escherichia sp. ESNIH1 (Strain: ESNIH1)
UP000238367	26	0	0	Pseudomonas sp. SWI36 (Strain: SWI36)
UP000237901	10	0	0	Bacillus sp. MBGLi79 (Strain: MBGLi79)
UP000237549	14	1	7.14286	Oceanospirillaceae bacterium
UP000237590	35	0	0	Vibrio splendidus (Strain: ORI231)
UP000239300	15	0	0	Bacillus thuringiensis (Strain: NMTD81)
UP000240723	37	8	21.6216	Paraburkholderia caribensis (Strain: TJ182)
UP000239468	1	0	0	Microcystis aeruginosa NIES-87 (Strain: NIES-87)
UP000237872	22	9	40.9091	Xanthomonas codiaei (Strain: CFBP4690)
UP000241369	9	0	0	Campylobacter jejuni (Strain: CFSAN054107)
UP000239683	42	0	0	Pseudomonas simiae (Strain: 73148/1)
UP000238523	29	7	24.1379	Rhizobium leguminosarum (Strain: Norway)
UP000238696	5	1	20	Methylotenera sp.
UP000240908	13	5	38.4615	Yersinia massiliensis (Strain: GTA)
UP000240987	44	1	2.27273	Photobacterium frigidiphilum (Strain: JCM 12947)
UP000240515	33	0	0	Bradyrhizobium sp. MOS003 (Strain: MOS003)
UP000244133	1	0	0	Nitrosospira sp. Nsp2 (Strain: Nsp2)
UP000244152	1	0	0	Nitrosospira multiformis (Strain: Nl12)
UP000244789	4	0	0	Helicobacter pylori (Campylobacter pylori) (Strain: B29)
UP000244784	11	0	0	gamma proteobacterium symbiont of Ctena orbiculata (Strain: LUC_16_020_40_E1)
UP000244280	3	0	0	Helicobacter pylori (Campylobacter pylori) (Strain: 52)
UP000244244	1	0	0	Nitrosospira sp. Nsp5 (Strain: Nsp5)
UP000244864	55	1	1.81818	Pseudomonas sp. GV047 (Strain: GV047)
UP000244565	4	0	0	Helicobacter pylori (Campylobacter pylori) (Strain: 55:5)
UP000244566	4	0	0	Helicobacter pylori (Campylobacter pylori) (Strain: 55:1)
UP000244554	33	0	0	Pseudomonas sp. HMWF006 (Strain: HMWF006)
UP000244633	4	0	0	Helicobacter pylori (Campylobacter pylori) (Strain: 27:4)
UP000244934	18	7	38.8889	Kushneria phyllosphaerae (Strain: EAod3)
UP000244939	27	0	0	Methylobacterium sp. DM1 (Strain: DM1)
UP000245496	2	0	0	Enterococcus faecium (Streptococcus faecium) (Strain: HPCN13)
UP000245073	18	6	33.3333	Caulobacter sp. 774 (Strain: 774)
UP000244465	4	0	0	Helicobacter pylori (Campylobacter pylori) (Strain: 55:2)
UP000245546	25	1	4	Pseudoalteromonas sp. meg-B1 (Strain: meg-B1)
UP000245633	18	0	0	Clostridiaceae bacterium
UP000246107	13	4	30.7692	Variovorax sp. GV014 (Strain: GV014)
UP000245124	4	0	0	Nostoc commune NIES-4072 (Strain: NIES-4072)
UP000247790	31	0	0	Paenibacillus barcinonensis (Strain: CECT 7022)
UP000247969	10	3	30	Novosphingobium sp. B3058 49 (Strain: 49)
UP000245887	17	0	0	Tamilnaduibacter salinus (Strain: DSM 28688)
UP000245820	23	4	17.3913	Massilia oculi (Strain: CCUG 43427)
UP000247380	34	0	0	Pseudomonas koreensis (Strain: LB-090714)
UP000247540	14	3	21.4286	Xylophilus ampelinus (Strain: CECT 7646)
UP000248014	14	7	50	Blastomonas natatoria (Strain: DSM 3183)
UP000246744	32	11	34.375	Mangrovibacter plantisponsor (Strain: DSM 19579)
UP000247649	2	0	0	Acidobacteria bacterium
UP000248057	5	0	0	Hungatella effluvii (Strain: DSM 24995)
UP000248746	6	0	0	Sphingomonas sp.
UP000248146	30	0	0	Pseudomonas alcaligenes (Strain: MB-090714)
UP000248134	32	0	0	Rhodopseudomonas palustris (Strain: XCP)
UP000248187	21	7	33.3333	Ensifer adhaerens (Sinorhizobium morelense) (Strain: WJB133 25_10)
UP000248239	15	5	33.3333	Enterobacter cloacae (Strain: AR_0154)
UP000248245	7	2	28.5714	Halomonas sp. LBP4 (Strain: LBP4)
UP000249496	4	0	0	Azospirillum brasilense
UP000248319	1	0	0	Microcystis aeruginosa NIES-1211 (Strain: NIES-1211)
UP000249816	17	5	29.4118	Variovorax sp. GV004 (Strain: GV004)
UP000249978	10	0	0	Bacillus cereus (Strain: P4-0-9)
UP000248524	1	0	0	Paracoccus denitrificans
UP000249118	4	0	0	Sphingobium sp.
UP000250781	5	2	40	Escherichia coli (Strain: NCTC9111)
UP000249614	11	3	27.2727	Stenotrophomonas maltophilia (Pseudomonas maltophilia) (Xanthomonas maltophilia) (Strain: SM-5815)
UP000249237	38	0	0	Pseudomonas sp. Leaf98 (Strain: Leaf98)
UP000250991	6	1	16.6667	Escherichia coli (Strain: NCTC8009)
UP000249341	36	1	2.77778	Actinoplanes lutulentus (Strain: CGMCC 4.7090)
UP000250502	18	2	11.1111	Burkholderia cenocepacia (Strain: NCTC13227)
UP000251400	2	1	50	Photorhabdus sp. S9-53 (Strain: S9-53)
UP000251580	25	0	0	Vibrio campbellii (Strain: DS40M4)
UP000251576	17	5	29.4118	Enterobacter cloacae (Strain: 99B3)
UP000252405	18	8	44.4444	Halomonas sp. PYC7W (Strain: PYC7W)
UP000252458	22	2	9.09091	Burkholderia reimsis (Strain: BE51)
UP000250731	11	0	0	Bacillus cereus (Strain: CVC_S1)
UP000251706	20	3	15	Burkholderia sp. 28_3 (Strain: 28_3)
UP000251678	5	2	40	Escherichia coli (Strain: VREC0385)
UP000252630	13	0	0	Blastococcus sp. TF02A-26 (Strain: TF02A-26)
UP000252476	6	0	0	Bacillus sp. AG236 (Strain: AG236)
UP000252694	1	0	0	Acinetobacter baumannii (Strain: 4300STDY7045823)
UP000252631	32	0	0	Rhodopseudomonas pentothenatexigens (Strain: JA575)
UP000252733	9	3	33.3333	Marinilabilia salmonicolor (Strain: 160A)
UP000252038	43	2	4.65116	Chromobacterium sp. IIBBL 274-1
UP000253591	1	0	0	Acinetobacter baumannii (Strain: 4300STDY7045856)
UP000253647	24	0	0	Marinobacter hydrocarbonoclasticus (Pseudomonas nautica) (Strain: 105B)
UP000253501	20	5	25	Cupriavidus necator (Alcaligenes eutrophus) (Ralstonia eutropha) (Strain: CR12)
UP000254237	17	2	11.7647	Brachyspira pilosicoli (Strain: NCTC13046)
UP000254157	24	8	33.3333	Xanthomonas campestris pv. juglandis (Xanthomonas arboricola pv. juglandis) (Strain: CPBF 1521)
UP000253207	1	0	0	Acinetobacter baumannii (Strain: 4300STDY7045719)
UP000252181	3	2	66.6667	Escherichia coli (Strain: CVAST1183)
UP000253695	16	6	37.5	Klebsiella pneumoniae (Strain: 4300STDY6542358)
UP000254400	27	0	0	Paenibacillus polymyxa (Bacillus polymyxa) (Strain: NCTC10343)
UP000254849	28	10	35.7143	Cronobacter universalis NCTC 9529 (Strain: NCTC 9529)
UP000254423	21	0	0	Plesiomonas shigelloides (Aeromonas shigelloides) (Strain: NCTC10363)
UP000253255	1	0	0	Acinetobacter baumannii (Strain: AB2)
UP000254460	5	2	40	Escherichia coli (Strain: NCTC9706)
UP000255013	9	0	0	Campylobacter hyointestinalis (Strain: NCTC11608)
UP000254512	16	1	6.25	Grimontia hollisae (Vibrio hollisae) (Strain: NCTC11645)
UP000254484	17	5	29.4118	Burkholderia oklahomensis (Strain: NCTC13388)
UP000254480	5	2	40	Escherichia coli (Strain: NCTC9062)
UP000254503	7	2	28.5714	Escherichia coli (Strain: NCTC9045)
UP000254962	10	2	20	Hafnia alvei (Strain: NCTC8535)
UP000254677	1	0	0	Legionella donaldsonii (Strain: NCTC13292)
UP000255481	35	2	5.71429	Vibrio anguillarum (Listonella anguillarum) (Strain: NCTC12159)
UP000254201	4	0	0	Roseomonas gilardii subsp. rosea (Strain: NCTC13290)
UP000255534	9	4	44.4444	Salmonella enterica I (Strain: NCTC5798)
UP000255110	4	0	0	Legionella steigerwaltii (Strain: NCTC11991)
UP000255230	1	0	0	Moraxella osloensis (Strain: NCTC10465)
UP000256281	8	1	12.5	Alcanivorax sp. EA2 (Strain: EA2)
UP000255327	14	0	0	Pseudoalteromonas nigrifaciens (Strain: NCTC10691)
UP000256633	41	1	2.43902	Pseudomonas sp. GV062 (Strain: GV062)
UP000052054	1	0	0	Acidithiobacillales bacterium SM1_46
UP000232144	27	1	3.7037	Leptospira levettii (Strain: CN1-B-A1)
UP000257029	1	0	0	Microcystis flos-aquae DF17
UP000288384	32	12	37.5	Kosakonia cowanii (Strain: FBS 223)
UP000257257	1	0	0	Acinetobacter wuhouensis (Strain: WCHA60)
UP000258514	5	2	40	Escherichia coli (Strain: VRES0562)
UP000261931	11	1	9.09091	Hydrogenophaga sp. LA-38 (Strain: LA-38)
UP000260717	10	0	0	[Eubacterium] rectale (Strain: OM08-12AT)
UP000261142	16	4	25	Leclercia adecarboxylata (Strain: Palotina)
UP000324880	29	0	0	Rhodobacterales bacterium (Strain: BW5)
UP000263317	24	0	0	Pseudomonas sp.
UP000263373	1	0	0	Planctomycetaceae bacterium
UP000264496	1	0	0	Acinetobacter haemolyticus (Strain: AN54)
UP000264874	22	10	45.4545	Xanthomonas citri pv. aurantifolii (Strain: FDC 1561)
UP000265844	5	1	20	Nitrospira sp.
UP000264060	1	0	0	Ruminococcus sp. AF16-50 (Strain: AF16-50)
UP000264097	1	0	0	Gammaproteobacteria bacterium
UP000264387	1	0	0	Acinetobacter sp. WCHAc010052 (Strain: WCHAc010052)
UP000318332	28	0	0	Bradyrhizobium japonicum (Strain: NBRC 14783)
UP000266140	35	0	0	Pseudomonas sp. 91RF (Strain: 91RF)
UP000267155	6	2	33.3333	Escherichia coli
UP000266301	11	0	0	Clostridium sp. JN500901 (Strain: JN500901)
UP000268052	32	1	3.125	Pseudomonas sp. DY-1 (Strain: DY-1)
UP000268033	28	1	3.57143	Gallaecimonas pentaromativorans (Strain: DSM 21945)
UP000268631	4	0	0	Helicobacter pylori (Campylobacter pylori) (Strain: B448)
UP000267021	9	4	44.4444	Salmonella typhimurium (Strain: 29290)
UP000267055	6	2	33.3333	Escherichia coli (Strain: CVM N17EC0682)
UP000270594	9	4	44.4444	Salmonella enterica subsp. enterica serovar Braenderup str. CFSAN001740 (Strain: FDA00007829)
UP000270518	43	1	2.32558	Pseudomonas coronafaciens pv. garcae (Strain: ICMP 4466)
UP000270250	5	2	40	Escherichia coli (Strain: CVM N17EC0014)
UP000270531	5	2	40	Shigella dysenteriae (Strain: 447529)
UP000271179	22	0	0	Pseudomonas saudiphocaensis (Strain: PS_399)
UP000271705	12	3	25	Stenotrophomonas maltophilia (Pseudomonas maltophilia) (Xanthomonas maltophilia) (Strain: MDMC339)
UP000271357	34	11	32.3529	Metakosakonia sp. MRY16-398 (Strain: MRY16-398)
UP000272509	20	2	10	Burkholderia sp. Bp9125 (Strain: Bp9125)
UP000272691	16	5	31.25	Enterobacter bugandensis (Strain: WCHEB090031)
UP000272662	5	2	40	Escherichia coli (Strain: UMB1727)
UP000272833	25	0	0	Pseudomonas oleovorans (Strain: PO_271)
UP000274695	3	1	33.3333	Zhongshania sp. DSW25-10 (Strain: DSW25-10)
UP000273135	22	1	4.54545	Corallococcus sp. AB038B (Strain: AB038B)
UP000273299	20	1	5	Pseudoalteromonas sp. Xi13 (Strain: Xi13)
UP000273938	5	2	40	Escherichia coli (Strain: PNUSAE018507)
UP000275758	4	0	0	Helicobacter pylori (Campylobacter pylori) (Strain: MMV242)
UP000275777	42	0	0	Chromobacterium violaceum (Strain: NCTC9695)
UP000275192	1	0	0	Acinetobacter sp. FDAARGOS_559 (Strain: FDAARGOS_559)
UP000274025	2	0	0	Enterococcus gallinarum (Strain: P17 C A7)
UP000275263	3	0	0	Helicobacter pylori (Campylobacter pylori) (Strain: 1057)
UP000274122	18	9	50	Cedecea lapagei (Strain: NCTC11466)
UP000275220	16	1	6.25	Pandoraea apista (Strain: PA_201)
UP000277191	24	3	12.5	Burkholderia cenocepacia (Strain: YG-3)
UP000276058	7	4	57.1429	Variovorax sp. MHTC-1 (Strain: MHTC-1)
UP000276260	22	0	0	Pararheinheimera mesophila (Strain: IITR13)
UP000276203	29	5	17.2414	Acidovorax sp. 94 (Strain: 94)
UP000275321	15	5	33.3333	Enterobacter cloacae (Strain: EC_073)
UP000276345	9	3	33.3333	Salmonella enterica subsp. enterica serovar Sanjuan (Strain: NCTC7406)
UP000277698	7	2	28.5714	Escherichia coli (Strain: 12-269M)
UP000278939	29	0	0	Pseudomonas monteilii (Strain: B5)
UP000278924	26	9	34.6154	[Curtobacterium] plantarum (Strain: LMG 16222)
UP000279027	5	2	40	Escherichia coli (Strain: PNUSAE019742)
UP000276799	1	0	0	Comamonadaceae bacterium OH3737_COT-264 (Strain: OH3737_COT-264)
UP000277999	45	0	0	Clostridium autoethanogenum (Strain: H21-9)
UP000315364	12	6	50	Devosia sp. Gsoil 520 (Strain: Gsoil 520)
UP000278003	1	0	0	Pseudoxanthomonas spadix (Strain: DSM 18855)
UP000276914	4	0	0	Helicobacter pylori (Campylobacter pylori) (Strain: JDX15)
UP000277930	5	2	40	Escherichia coli (Strain: NCTC9702)
UP000278162	24	0	0	Pseudomonas putida (Arthrobacter siderocapsulatus) (Strain: 12917)
UP000279873	18	5	27.7778	Atlantibacter hermannii (Escherichia hermannii) (Strain: NCTC12129)
UP000278812	4	0	0	Helicobacter pylori (Campylobacter pylori) (Strain: B355)
UP000278823	41	15	36.5854	Rhizobium vallis (Strain: CCBAU 65647)
UP000278681	24	3	12.5	Burkholderia cenocepacia (Strain: Bp9009)
UP000278742	5	2	40	Escherichia coli (Strain: PNUSAE019721)
UP000280060	1	0	0	Candidatus Latescibacteria bacterium
UP000280072	9	0	0	Campylobacter jejuni (Strain: PNUSAC006680)
UP000278850	24	0	0	Vibrio crassostreae 9CS106 (Strain: 9CS106)
UP000281904	6	2	33.3333	Serratia rubidaea (Serratia marinorubra) (Strain: NCTC10036)
UP000282028	23	0	0	Brevibacillus invocatus (Strain: JCM 12215)
UP000281995	5	2	40	Escherichia coli (Strain: PNUSAE013007)
UP000281546	28	10	35.7143	Enterobacter sp. BIGb0359 (Strain: BIGb0359)
UP000281171	1	0	0	Comamonadaceae bacterium NML180581 (Strain: NML180581)
UP000281166	5	2	40	Escherichia coli (Strain: PNUSAE018306)
UP000282092	5	2	40	Escherichia coli (Strain: PNUSAE019314)
UP000281241	5	2	40	Escherichia coli (Strain: CVM N17EC1042)
UP000282562	42	3	7.14286	Aeromonas jandaei (Strain: Aer337)
UP000283354	9	4	44.4444	Salmonella enterica subsp. enterica serovar Schwarzengrund (Strain: MDH-25)
UP000283389	37	0	0	Pseudomonas canadensis (Strain: 36C8)
UP000281718	5	2	40	Escherichia coli (Strain: PNUSAE019566)
UP000283586	26	1	3.84615	Roseburia intestinalis (Strain: AF31-21AC)
UP000282930	9	0	0	Caldicellulosiruptor changbaiensis (Strain: CBS-Z)
UP000284264	37	0	0	Pseudomonas fluorescens (Strain: 48D1)
UP000281873	25	0	0	Marinobacter sp. 3-2 (Strain: 3-2)
UP000283743	6	2	33.3333	Escherichia coli (Strain: HR135)
UP000281837	6	2	33.3333	Serratia sp. 3ACOL1
UP000283930	33	0	0	Pseudomonadaceae bacterium SI-3
UP000284547	4	2	50	Tabrizicola sp. DJC (Strain: DJC)
UP000283178	1	0	0	Mesorhizobium sp. M7A.F.Ca.AU.002.06.1.1 (Strain: M7A.F.Ca.AU.002.06.1.1)
UP000289022	3	0	0	Helicobacter pylori (Campylobacter pylori) (Strain: ZH70)
UP000289078	3	0	0	Syntrophorhabdus sp. PtaU1.Bin002
UP000290767	24	7	29.1667	Rhizobium leguminosarum (Strain: Tri-43)
UP000290913	9	4	44.4444	Salmonella enterica (Salmonella choleraesuis) (Strain: CFSAN074594)
UP000291942	9	0	0	Marinobacter sp. JH2 (Strain: JH2)
UP000291892	34	10	29.4118	Rhizobium leguminosarum (Strain: SM42)
UP000290444	1	0	0	Mesorhizobium erdmanii (Strain: Opo-242)
UP000292085	3	0	0	Sphingomonas sp. 3-7 (Strain: 3-7)
UP000290548	15	7	46.6667	Lelliottia nimipressuralis (Strain: CCUG 25894)
UP000292087	1	0	0	Pseudoxanthomonas sp. NML140781 (Strain: NML140781)
UP000292036	32	10	31.25	Rhizobium leguminosarum (Strain: SM151B)
UP000292114	14	5	35.7143	Enterobacter cloacae (Strain: GEN000188)
UP000292721	33	0	0	Pseudomonas sp. ACM7 (Strain: ACM7)
UP000292140	1	0	0	Acinetobacter sp. ANC 4249 (Strain: ANC 4249)
UP000291344	1	0	0	Moraxellaceae bacterium
UP000292214	14	4	28.5714	Citrobacter braakii (Strain: HH8)
UP000293863	1	0	0	Acinetobacter wuhouensis (Strain: WCHAW060049)
UP000293799	19	5	26.3158	Paraburkholderia sp. UYCP14C (Strain: UYCPa14C)
UP000291411	1	0	0	Acinetobacter sp. ANC 3781 (Strain: ANC 3781)
UP000293912	16	2	12.5	Hydrogenophaga pseudoflava (Pseudomonas carboxydoflava) (Strain: DSM 1084)
UP000292419	12	2	16.6667	Obesumbacterium proteus (Strain: PCM_1214)
UP000293454	14	8	57.1429	Xanthomonas oryzae pv. oryzae (Strain: CFBP7319)
UP000294038	6	2	33.3333	Escherichia coli (Strain: SL3)
UP000294164	1	0	0	Pseudoxanthomonas sp. NML130969 (Strain: NML130969)
UP000291648	20	1	5	Pseudoalteromonas sp. CO325X (Strain: CO325X)
UP000291711	28	1	3.57143	Pseudoalteromonas sp. DL-6 (Strain: DL-6)
UP000292586	14	4	28.5714	Citrobacter braakii (Strain: HH7)
UP000294672	2	1	50	Photorhabdus temperata (Strain: DSM 22387)
UP000293512	12	4	33.3333	Stenotrophomonas sp. ASS1 (Strain: ASS1)
UP000294598	26	0	0	Pseudomonas sp. OV184 (Strain: OV184)
UP000293630	14	1	7.14286	Comamonadaceae bacterium
UP000294758	6	0	0	Bacillus sp. BK006 (Strain: BK006)
UP000295055	5	1	20	Providencia alcalifaciens (Strain: JUb102)
UP000294486	31	8	25.8065	Erwinia rhapontici (Pectobacterium rhapontici) (Strain: BIGb0435)
UP000294552	33	0	0	Pseudomonas sp. H9 (Strain: H9)
UP000275484	6	0	0	Cyanobacteria bacterium J055
UP000295408	6	0	0	[Brevibacterium] frigoritolerans (Strain: F-D2)
UP000295377	16	0	0	Bacillus cereus (Strain: 121B)
UP000294916	11	3	27.2727	Stenotrophomonas sp. CC22-02 (Strain: CC22-02)
UP000321923	8	0	0	Geobacillus sp. SY1 (Strain: SY1)
UP000295682	19	5	26.3158	Rhizobium azibense (Strain: 23C2)
UP000295507	20	6	30	Rhizobium azibense (Strain: IE4868)
UP000295784	13	1	7.69231	Cupriavidus sp. L7L (Strain: L7L)
UP000297322	40	1	2.5	Pseudomonas fluorescens (Strain: BRZ63)
UP000316064	13	0	0	Bacillus anthracis (Strain: PCr)
UP000316083	57	2	3.50877	Azospirillum brasilense (Strain: BR 11796)
UP000315868	1	0	0	Microcystis flos-aquae Mf_QC_C_20070823_S10D
UP000315141	4	2	50	Escherichia coli (Strain: PU-1)
UP000321440	7	0	0	Alkalibacillus haloalkaliphilus (Strain: NBRC 103110)
UP000316142	28	7	25	Pantoea anthophila (Strain: LMG 2558)
UP000317117	34	0	0	Pseudomonas koreensis (Strain: 3286)
UP000316718	7	2	28.5714	Serratia marcescens (Strain: WVU-010)
UP000317835	3	0	0	Planctomycetes bacterium ElP (Strain: ElP)
UP000316798	1	0	0	Rhodoferax sp. CHu59-6-5 (Strain: CHu59-6-5)
UP000316801	40	13	32.5	Rhizobium straminoryzae (Strain: SM12)
UP000318349	14	1	7.14286	Denitromonas halophilus (Strain: SFB-1)
UP000318044	1	0	0	Acinetobacter tandoii (Strain: SE63)
UP000318529	53	2	3.77358	Azospirillum brasilense (Strain: BR 11650)
UP000318143	48	0	0	Rhizobium sp. SLBN-4 (Strain: NBAII RFP-17)
UP000319004	5	0	0	Planctomycetes bacterium Enr13 (Strain: Enr13)
UP000319518	7	0	0	Geobacillus sp. LEMMJ02 (Strain: LEMMJ02)
UP000319930	9	4	44.4444	Pseudoxanthomonas sp. 3HH-4 (Strain: 3HH-4)
UP000318822	4	0	0	Helicobacter pylori (Campylobacter pylori) (Strain: B136A)
UP000320730	1	0	0	Microcystis flos-aquae Mf_WU_F_19750830_S460
UP000320851	4	0	0	Helicobacter pylori (Campylobacter pylori) (Strain: B140)
UP000320390	5	0	0	Planctomycetes bacterium Poly30 (Strain: Poly30)
UP000321323	30	10	33.3333	Empedobacter haloabium (Strain: ATCC 31962)
UP000320914	35	0	0	Pseudomonas mandelii (Strain: OWC5)
UP000321142	8	2	25	Alicycliphilus sp.
UP000321127	15	0	0	Methylobacterium sp. WL103 (Strain: WL103)
UP000321402	27	0	0	Paenibacillus sp. N3.4 (Strain: N3.4)
UP000321611	30	0	0	Methylobacterium sp. WL19 (Strain: WL19)
UP000321453	23	1	4.34783	Mitsuaria sp. TWR114 (Strain: TWR114)
UP000321174	6	0	0	Sphingomonas sp. C8-2 (Strain: C8-2)
UP000321758	15	4	26.6667	Dechloromonas sp.
UP000321735	13	0	0	Bacillus cereus (Strain: Co1-1)
UP000321776	31	7	22.5806	Paraburkholderia azotifigens (Strain: NF 2-5-3)
UP000321810	4	0	0	Helicobacter pylori (Campylobacter pylori) (Strain: G-Mx-2006-152)
UP000321822	22	0	0	Colwellia demingiae (Strain: ACAM 459)
UP000321646	31	8	25.8065	Rhodoferax sp.
UP000322213	22	0	0	Marinobacter sp. BW6 (Strain: BW6)
UP000322241	44	8	18.1818	Comamonadaceae bacterium
UP000321925	4	0	0	Helicobacter pylori (Campylobacter pylori) (Strain: C-Mx-2010-3)
UP000321926	1	0	0	Pontibacter sp. GY10130 (Strain: GY10130)
UP000231314	6	0	0	Sneathiella sp.
UP000248383	2	0	0	Acidobacteriia bacterium AA117
UP000229158	1	0	0	Nocardioides sp.
UP000252884	25	4	16	Pseudorhodoferax soli (Strain: DSM 21634)
UP000318526	1	0	0	Acinetobacter baumannii (Strain: MRSN337038)
UP000317738	35	0	0	Pseudomonas mandelii (Strain: DSM 17967)
UP000297493	1	0	0	Clostridioides difficile (Peptoclostridium difficile) (Strain: CD119)
UP000320464	5	1	20	Methylomicrobium kenyense (Strain: AMO)
UP000318844	33	14	42.4242	Delftia sp. HK171 (Strain: HK171)
UP000321310	11	0	0	Campylobacter peloridis (Strain: 2016D-0250)
UP000316174	19	1	5.26316	Pseudoalteromonas elyakovii (Strain: SM1926)
UP000317866	28	10	35.7143	Pantoea vagans (Strain: PF-7)
UP000321307	6	2	33.3333	Serratia ureilytica (Strain: S17)
UP000012131	6	1	16.6667	Leptospira santarosai str. AIM (Strain: AIM)
UP000320757	1	0	0	Mesorhizobium sp. B2-8-9 (Strain: B2-8-9)
UP000012159	9	1	11.1111	Leptospira borgpetersenii serovar Pomona str. 200901868 (Strain: 200901868)
UP000320314	1	1	100	Pararhizobium sp. BGMRC6574 (Strain: BGMRC6574)
UP000317041	1	0	0	Psychrobacter sp. YGAH215 (Strain: YGAH215)
UP000321678	13	1	7.69231	Sphingomonadales bacterium
UP000319595	3	1	33.3333	Rhodobacteraceae bacterium (Strain: GH2-2)
UP000321890	6	2	33.3333	Serratia nematodiphila (Strain: S8)
UP000294302	34	0	0	Pseudomonas sp. JV241A
UP000315027	37	5	13.5135	Aquabacterium sp.
UP000316187	2	0	0	Nitrospira sp.
UP000306631	11	3	27.2727	Stenotrophomonas maltophilia (Pseudomonas maltophilia) (Xanthomonas maltophilia) (Strain: NM62_B4-13)
UP000305649	4	1	25	Escherichia coli (Strain: FWSEC0425)
UP000054734	28	0	0	Pseudomonas sp. (strain ADP) (Strain: ADP)
UP000315654	3	2	66.6667	Escherichia coli (Strain: URMC_68)
UP000306694	26	0	0	Vibrio kanaloae (Strain: 10N.286.45.A9)
UP000306428	5	2	40	Escherichia coli (Strain: FWSEC0290)
UP000306415	9	4	44.4444	Salmonella enteritidis (Strain: SL_51_S295)
UP000288552	21	0	0	Endozoicomonadaceae bacterium GTF-13 (Strain: GTF-13)
UP000307231	23	0	0	Paenibacillus polymyxa (Bacillus polymyxa) (Strain: PIC73)
UP000308649	31	0	0	Vibrio genomosp. F6 (Strain: 10N.261.49.B11)
UP000316275	1	0	0	Komagataeibacter sp. MSKU15 (Strain: MSKU15)
UP000305253	31	2	6.45161	Enterovibrio norvegicus (Strain: 10N.261.46.C4)
UP000318119	6	0	0	Clostridia bacterium
UP000307223	27	0	0	Vibrio sp. F13 (Strain: 10N.222.55.B10)
UP000245710	1	0	0	Prolinoborus fasciculus (Strain: type strain: CIP 103579)
UP000309809	22	2	9.09091	Burkholderia sp. LS-044 (Strain: LS-044)
UP000318327	4	0	0	candidate division Zixibacteria bacterium
UP000315375	8	0	0	Elioraea sp. Yellowstone (Strain: E_56292_2011)
UP000192602	4	0	0	Nitratiruptor tergarcus DSM 16512 (Strain: DSM 16512)
UP000222572	17	2	11.7647	Oceanobacter sp.
UP000304884	14	0	0	Bacillus wiedmannii (Strain: I130)
UP000309053	32	2	6.25	Aeromonas salmonicida subsp. salmonicida (Strain: M16474-11)
UP000317149	21	2	9.52381	Carboxylicivirga sp. M1479 (Strain: M1479)
UP000310140	24	6	25	Pantoea allii (Strain: AF015A5)
UP000308595	40	1	2.5	Pseudomonas sp. CFBP13506 (Strain: CFBP13506)
UP000321484	7	0	0	Actinotalea fermentans (Strain: NBRC 105374)
UP000093278	4	0	0	Nostoc sp. MBR 210
UP000261853	24	0	0	Rheinheimera sp.
UP000321337	5	3	60	Sulfuriferula plumbiphila (Strain: NBRC 107929)
UP000292306	1	0	0	Acinetobacter sp. ANC 4216 (Strain: ANC 4216)
UP000229724	4	1	25	Borrelia miyamotoi (Strain: Izh-16)
UP000060630	21	4	19.0476	Burkholderia ubonensis (Strain: MSMB2087WGS)
UP000186573	1	0	0	Acinetobacter sp. GWC1_38_13
UP000279035	33	0	0	Paenibacillus xylanexedens (Strain: EDO6)
UP000316416	36	1	2.77778	Shewanella sp. YLB-08 (Strain: YLB-08)
UP000192721	36	2	5.55556	Chromobacterium haemolyticum (Strain: H5244)
UP000028548	17	0	0	Vibrio sp. ER1A (Strain: ER1A)
UP000016223	8	4	50	Variovorax paradoxus B4 (Strain: B4)
UP000015992	5	2	40	Escherichia coli UMEA 3212-1 (Strain: UMEA 3212-1)
UP000030675	15	0	0	Photobacterium leiognathi lrivu.4.1 (Strain: lrivu.4.1)
UP000002531	2	0	0	Nitrobacter winogradskyi (strain ATCC 25391 / DSM 10237 / CIP 104748 / NCIMB 11846 / Nb-255) (Strain: ATCC 25391 / DSM 10237 / CIP 104748 / NCIMB 11846 / Nb-255)
UP000000230	18	7	38.8889	Enterobacter sp. (strain 638) (Strain: 638)
UP000063297	4	0	0	Thermotoga sp. 50_1627
UP000220268	12	0	0	Bacillus cereus (Strain: AFS093598)
UP000315828	43	15	34.8837	Pseudomonas sp. SLBN-2 (Strain: MSSRF QS100)
UP000321532	1	0	0	Adhaeribacter aerolatus (Strain: NBRC 106133)
UP000317078	24	0	0	Roseomonas nepalensis (Strain: S9.3B)
UP000317708	1	0	0	Microcystis aeruginosa Ma_MB_S_20031200_S102
UP000320461	5	0	0	Cellulomonas gelida (Strain: NBRC 3748)
UP000267091	33	1	3.0303	Rhodocyclaceae bacterium
UP000321389	8	5	62.5	Nitratireductor sp. SY7 (Strain: SY7)
UP000321023	7	0	0	Bacillus amyloliquefaciens (Bacillus velezensis) (Strain: FUA2154)
UP000194260	7	0	0	Campylobacter sp. RM6137 (Strain: RM6137)
UP000282372	5	2	40	Escherichia coli (Strain: 389639)
UP000247764	1	0	0	Candidatus Rokubacteria bacterium
UP000218378	4	1	25	Rhizobiales bacterium
UP000317365	32	14	43.75	Rhodoferax sp. Gr-4 (Strain: Gr-4)
UP000316127	4	0	0	Allobacillus sp. SKP2-8 (Strain: SKP2-8)
UP000315034	3	0	0	Gluconobacter sphaericus NBRC 12467 (Strain: NBRC 12467)
[truncated: 15,323 more rows]
