# Supplementary material for: Chemoreceptors with C-terminal pentapeptides for CheR and CheB binding are abundant in bacteria that maintain host interactions
Source: Comput Struct Biotechnol J. 2020 Jul 16;18:1947–55. doi: 10.1016/j.csbj.2020.07.006 (PMC7390727; doi:10.1016/j.csbj.2020.07.006)
Supplement: Supplementary data 3 [file mmc3.xlsx]

## Sheet: MCPres-archaea
Supp. Table 2) Archaeal strains that contain chemoreceptor genes (Pf00015). Shown is the total number of chemoreceptos and the abundance of receptors with C-terminal pentapeptides.
ProteomeID	number of chemoreceptors	abundance of receptors with pentapeptide (%)	strain
UP000002487	2	0	Methanosarcina acetivorans (strain ATCC 35395 / DSM 2834 / JCM 12185 / C2A) (Strain: ATCC 35395 / DSM 2834 / JCM 12185 / C2A)
UP000008243	12	0	Haloferax volcanii (strain ATCC 29605 / DSM 3757 / JCM 8879 / NBRC 14742 / NCIMB 2012 / VKM B-1768 / DS2) (Halobacterium volcanii) (Strain: ATCC 29605 / DSM 3757 / JCM 8879 / NBRC 14742 / NCIMB 2012 / VKM B-1768 / DS2)
UP000000554	17	0	Halobacterium salinarum (strain ATCC 700922 / JCM 11081 / NRC-1) (Halobacterium halobium) (Strain: ATCC 700922 / JCM 11081 / NRC-1)
UP000001941	27	0	Methanospirillum hungatei JF-1 (strain ATCC 27890 / DSM 864 / NBRC 100397 / JF-1) (Strain: ATCC 27890 / DSM 864 / NBRC 100397 / JF-1)
UP000000536	5	0	Thermococcus kodakarensis (strain ATCC BAA-918 / JCM 12380 / KOD1) (Pyrococcus kodakaraensis (strain KOD1)) (Strain: ATCC BAA-918 / JCM 12380 / KOD1)
UP000002199	2	0	Archaeoglobus fulgidus (strain ATCC 49558 / VC-16 / DSM 4304 / JCM 9628 / NBRC 100126) (Strain: ATCC 49558 / VC-16 / DSM 4304 / JCM 9628 / NBRC 100126)
UP000305339	15	0	Halorubrum sp. SD626R (Strain: SD626R)
UP000216287	9	0	Halorubrum distributum (Strain: E8)
UP000319921	3	0	Candidatus Methanolliviera sp. GoM_asphalt
UP000011535	13	0	Haloferax lucentense (strain DSM 14919 / JCM 9276 / NCIMB 13854 / Aa 2.2) (Haloferax alicantei) (Strain: DSM 14919)
UP000011613	22	0	Natronobacterium gregoryi (strain ATCC 43098 / DSM 3393 / CCM 3738 / CIP 104747 / JCM 8860 / NBRC 102187 / NCIMB 2189 / SP2) (Strain: SP2)
UP000320212	13	0	Haloferax volcanii (Halobacterium volcanii) (Strain: SS0101)
UP000216409	10	0	Halorubrum ezzemoulense (Strain: LD3)
UP000215731	13	0	Halorubrum ezzemoulense (Strain: Ga36)
UP000306007	6	0	Thermococcus sp. IOH1 (Strain: IOH1)
UP000306311	12	0	Halorubrum sp. SD690R (Strain: SD690R)
UP000011511	5	0	Natrinema altunense JCM 12890 (Strain: JCM 12890)
UP000284639	1	0	Candidatus Syntrophoarchaeum sp. WYZ-LMO15
UP000187321	4	0	Haloterrigena daqingensis (Strain: JX313)
UP000268116	16	0	Haloarcula sp. Atlit-7R (Strain: Atlit-7R)
UP000236261	1	0	archaeon BMS3Abin16
UP000315921	1	0	Candidatus Lokiarchaeota archaeon
UP000263689	2	0	Methanococcus maripaludis OS7 (Strain: OS7 ( NBRC 103642))
UP000289080	2	0	Methanoregulaceae archaeon PtaU1.Bin066
UP000318784	1	100	Methanothrix sp.
UP000268594	1	0	Methanohalophilus sp.
UP000289106	2	0	Methanomethylovorans sp. PtaU1.Bin073
UP000325167	4	0	Methanofervidicoccus sp. A16 (Strain: A16)
UP000243472	4	0	Halobacteriales archaeon QH_8_67_27
UP000319869	4	0	Candidatus Lokiarchaeota archaeon Loki_b32
UP000315581	1	0	Methanonatronarchaeia archaeon
UP000186209	7	0	Candidatus Heimdallarchaeota archaeon LC_2
UP000175834	3	0	Methanosarcina sp. Ant1
UP000323018	1	0	Candidatus Lokiarchaeota archaeon
UP000198848	20	0	Natronobacterium texcoconense (Strain: DSM 24767)
UP000265841	11	0	Haloferax sp. Atlit-10N (Strain: Atlit-10N)
UP000276044	1	0	Archaeoglobales archaeon
UP000279500	1	0	Thermoprotei archaeon
UP000011594	4	0	Haloterrigena thermotolerans DSM 11522 (Strain: DSM 11522)
UP000305812	9	0	Halorubrum sp. GN11GM_10-3_MGM (Strain: GN11GM_10-3_MGM)
UP000305933	9	0	Halorubrum sp. SP3 (Strain: SP3)
UP000308993	15	0	Halorubrum sp. GN12_10-3_MGM (Strain: GN12_10-3_MGM)
UP000309858	12	0	Halorubrum sp. ASP1 (Strain: ASP1)
UP000264208	3	0	Methanococcus maripaludis KA1 (Strain: KA1 ( NBRC 102054))
UP000011586	12	0	Halorubrum californiensis DSM 19288 (Strain: DSM 19288)
UP000289082	1	0	Methanoregulaceae archaeon PtaU1.Bin222
UP000011614	11	0	Halorubrum distributum JCM 10118 (Strain: JCM 10118)
UP000094273	1	0	Methanosarcina sp. A14 (Strain: A14)
UP000033933	2	0	Methanosarcina mazei (Methanosarcina frisia) (Strain: 1.H.M.0.1)
UP000034597	2	0	Methanosarcina mazei (Methanosarcina frisia) (Strain: 2.F.T.0.2)
UP000315385	11	0	Halonotius roseus (Strain: F9-27)
UP000185608	5	0	Halodesulfurarchaeum formicicum (Strain: HTSR1)
UP000215835	8	0	Halorubrum sp. Eb13 (Strain: Eb13)
UP000257063	14	0	Haloferax sp. Atlit-24N (Strain: Atlit-24N)
UP000257089	10	0	Haloferax sp. Atlit-48N (Strain: Atlit-48N)
UP000274544	13	0	Haloferax sp. Atlit-105R (Strain: Atlit-105R)
UP000283923	17	0	Haloarcula sp. Atlit-120R (Strain: Atlit-120R)
UP000324020	12	0	Halorubrum xinjiangense (Strain: CGMCC 1.3527)
UP000324021	5	0	Haloterrigena hispanica (Strain: CDM_1)
UP000034950	3	0	Methanosarcina mazei (Methanosarcina frisia) (Strain: 3.H.A.2.6)
UP000033868	2	0	Methanosarcina mazei (Methanosarcina frisia) (Strain: 1.H.A.2.8)
UP000008156	1	0	Methanosarcina barkeri (strain Fusaro / DSM 804) (Strain: Fusaro / DSM 804)
UP000199114	8	0	Natrinema salaciae (Strain: DSM 25055)
UP000216846	1	0	Candidatus Altiarchaeales archaeon ex4484_43
UP000223005	3	0	Natrinema sp. CBA1119 (Strain: CBA1119)
UP000034722	8	0	Lokiarchaeum sp. (strain GC14_75)
UP000053532	3	0	Methanocalculus sp. 52_23
UP000034151	3	0	Methanosarcina mazei (Methanosarcina frisia) (Strain: 3.F.A.2.5)
UP000011543	12	0	Natrialba magadii (strain ATCC 43099 / DSM 3394 / CIP 104546 / JCM 8861 / NBRC 102185 / NCIMB 2190 / MS3) (Natronobacterium magadii) (Strain: ATCC 43099 / DSM 3394 / CIP 104546 / JCM 8861/ NBRC 102185 / NCIMB 2190 / MS3)
UP000317848	1	0	Nanoarchaeota archaeon
UP000319894	3	0	Natronomonas sp. F16-60 (Strain: F16-60)
UP000317027	11	0	Candidatus Lokiarchaeota archaeon
UP000256350	13	0	Haloferax sp. Atlit-12N (Strain: Atlit-12N)
UP000185936	5	0	Natronorubrum thiooxidans (Strain: type strain: HArc-)
UP000011657	7	0	Haloterrigena salina JCM 13891 (Strain: JCM 13891)
UP000011524	13	0	Haloarcula japonica DSM 6131 (Strain: DSM 6131)
UP000184671	3	0	Methanoculleus chikugoensis
UP000250189	6	0	Thermococcus chitonophagus (Strain: GC74)
UP000033079	1	0	Methanosarcina barkeri 227 (Strain: 227)
UP000033123	2	0	Methanosarcina siciliae C2J (Strain: C2J)
UP000245829	2	0	Candidatus Nitrosopumilus sp. NM25 (Strain: NM25)
UP000278547	1	0	Candidatus Bathyarchaeota archaeon
UP000271086	2	0	Thermoplasmata archaeon
UP000280769	1	0	Methanosarcinales archaeon
UP000033072	1	0	Methanosarcina lacustris Z-7289 (Strain: Z-7289)
UP000282007	11	0	Haloplanus aerogenes (Strain: JCM 16430)
UP000271439	1	0	Thermoplasmata archaeon
UP000218615	2	0	Candidatus Methanoperedens nitroreducens
UP000293535	16	0	Haloarcula hispanica (Strain: 18.1)
UP000054598	1	0	Methanoculleus marisnigri
UP000011550	13	0	Haloferax mucosum ATCC BAA-1512 (Strain: ATCC BAA-1512)
UP000216823	1	0	Desulfurococcales archaeon ex4484_42
UP000034758	2	0	Methanosarcina mazei (Methanosarcina frisia) (Strain: 1.H.A.1A.1)
UP000034921	3	0	Methanosarcina mazei (Methanosarcina frisia) (Strain: 1.F.M.0.5)
UP000290527	4	0	Methanofervidicoccus abyssi (Strain: HHB)
UP000182829	22	0	Natronobacterium gregoryi (Strain: SP2)
UP000324104	20	0	Natrialba sp. ESP3B_9 (Strain: ESP3B_9)
UP000323733	1	0	Methanosarcina sp. DSM 11855 (Strain: DSM 11855)
UP000011718	3	0	Methanosarcina mazei Tuc01 (Strain: Tuc01)
UP000033835	2	0	Methanosarcina mazei (Methanosarcina frisia) (Strain: 3.H.M.1B.2)
UP000194293	11	0	Halorubrum sp. SD683 (Strain: SD683)
UP000198297	16	0	Halorubrum chaoviator (strain DSM 11365 / JCM 9573 / AUS-1) (Strain: DSM 19316)
UP000199289	8	0	Halopelagius longus (Strain: CGMCC 1.12397)
UP000252189	7	0	Haloplanus salinus (Strain: JCM 18368)
UP000034424	2	0	Methanosarcina mazei (Methanosarcina frisia) (Strain: 3.F.T.2.1)
UP000033075	1	0	Methanosarcina sp. Kolksee (Strain: Kolksee)
UP000035331	1	0	Methanosarcina barkeri CM1 (Strain: CM1)
UP000011603	12	0	Haloferax mediterranei (strain ATCC 33500 / DSM 1411 / JCM 8866 / NBRC 14739 / NCIMB 2177 / R-4) (Halobacterium mediterranei) (Strain: ATCC 33500 / DSM 1411 / JCM 8866 / NBRC 14739 / NCIMB 2177 / R-4)
UP000289088	5	0	Methanoregula sp. PtaB.Bin085
UP000316246	3	0	Candidatus Lokiarchaeota archaeon
UP000320067	6	16.6667	Candidatus Nitrosotenuis sp.
UP000051748	1	0	Methanoculleus sp. SDB
UP000072484	1	0	Methanohalophilus sp. T328-1
UP000319712	6	0	Halorubrum cibi (Strain: DSM 19504)
UP000011648	10	0	Natrialba taiwanensis DSM 12281 (Strain: DSM 12281)
UP000243749	4	0	Halobacteriales archaeon QH_7_66_37
UP000318923	3	0	Candidatus Nitrosotenuis sp.
UP000320766	2	0	Candidatus Methanolliviera hydrocarbonicum
UP000198535	11	0	Methanolobus profundi (Strain: Mob M)
UP000256662	11	0	Haloferax sp. Atlit-6N (Strain: Atlit-6N)
UP000011581	8	0	Halorubrum litoreum JCM 13561 (Strain: JCM 13561)
UP000286062	17	0	Haloarcula sp. Atlit-47R (Strain: Atlit-47R)
UP000296822	5	0	Natronorubrum bangense (Strain: JCM 10635)
UP000011572	11	0	Halorubrum terrestre JCM 10247 (Strain: JCM 10247)
UP000011523	16	0	Halorubrum tebenquichense DSM 14210 (Strain: DSM 14210)
UP000011509	16	0	Halorubrum coriense DSM 10284 (Strain: DSM 10284)
UP000289086	2	0	Methanoregulaceae archaeon PtaB.Bin152
UP000247839	2	0	Methanophagales archaeon
UP000179897	15	0	Natrialba sp. SSL1 (Strain: SSL1)
UP000222798	14	0	Halorubrum sp. C191 (Strain: C191)
UP000289691	26	0	Halorientalis sp. F13-25 (Strain: F13-25)
UP000063201	1	0	Methanosarcina sp. 795
UP000034052	4	0	Methanosarcina sp. 2.H.A.1B.4 (Strain: 2.H.A.1B.4)
UP000198775	18	0	Halorientalis persicus (Strain: IBRC-M 10043)
UP000033063	3	0	Methanosarcina mazei LYC (Strain: LYC)
UP000033071	3	0	Methanosarcina mazei C16 (Strain: C16)
UP000033116	3	0	Methanosarcina mazei SarPi (Strain: SarPi)
UP000010764	10	0	Haloferax sp. BAB2207 (Strain: BAB2207)
UP000233538	18	0	Methanomicrobiales archaeon HGW-Methanomicrobiales-4
UP000236948	1	0	Candidatus Methanoperedenaceae archaeon HGW-Methanoperedenaceae-1
UP000034925	2	0	Methanosarcina mazei (Methanosarcina frisia) (Strain: 1.H.M.1A.1)
UP000007813	4	0	Halogranum salarium B-1 (Strain: B-1)
UP000243387	6	0	Halobacteriales archaeon QS_1_68_20
UP000222824	7	0	Halorubrum persicum (Strain: C49)
UP000308516	10	0	Halorubrum sp. ASP121 (Strain: ASP121)
UP000034152	3	0	Methanosarcina mazei (Methanosarcina frisia) (Strain: 1.H.M.2.1)
UP000034817	1	0	Methanosarcina mazei (Methanosarcina frisia) (Strain: 3.H.A.2.4)
UP000304382	15	0	Haloarcula sp. MD-130 (Strain: MD130-1)
UP000289071	2	0	Methanoregulaceae archaeon PtaB.Bin009
UP000286258	1	0	Candidatus Bathyarchaeota archaeon
UP000033814	2	0	Methanosarcina mazei (Methanosarcina frisia) (Strain: 1.H.M.2.2)
UP000033878	3	0	Methanosarcina mazei (Methanosarcina frisia) (Strain: 3.F.A.1A.3)
UP000029980	6	0	Thermococcus eurythermalis (Strain: A501)
UP000292704	4	0	Natrinema altunense (Strain: 4.1R)
UP000236209	4	0	Thermoplasmata archaeon M9B2D
UP000243259	1	0	Thermoplasmatales archaeon SW_10_69_26
UP000233508	4	0	Methanomicrobiales archaeon HGW-Methanomicrobiales-3
UP000242430	3	0	Halobacteriales archaeon QH_8_68_33
UP000011687	17	0	Haloarcula californiae ATCC 33799 (Strain: ATCC 33799)
UP000006467	5	0	Pyrococcus sp. ST04 (Strain: ST04)
UP000237183	3	0	Methanomicrobiales archaeon HGW-Methanomicrobiales-5
UP000030638	13	0	Halonotius sp. J07HN6 (Strain: J07HN6)
UP000243724	1	0	Thermoplasmatales archaeon ex4572_165
UP000011645	3	0	Halalkalicoccus jeotgali (strain DSM 18796 / CECT 7217 / JCM 14584 / KCTC 4019 / B3) (Strain: B3)
UP000178611	1	0	Euryarchaeota archaeon RBG_13_57_23
UP000033987	3	0	Methanosarcina mazei (Methanosarcina frisia) (Strain: 1.F.A.1B.4)
UP000034188	2	0	Methanosarcina mazei (Methanosarcina frisia) (Strain: 3.F.T.1A.1)
UP000034450	3	0	Methanosarcina mazei (Methanosarcina frisia) (Strain: 1.H.A.2.6)
UP000034937	2	0	Methanosarcina mazei (Methanosarcina frisia) (Strain: 1.H.M.2.3)
UP000289902	1	0	Methanosarcina sp. MSH10X1 (Strain: MSH10X1)
UP000033101	3	0	Methanosarcina horonobensis HB-1 = JCM 15518 (Strain: HB-1)
UP000015502	2	0	Thermococcus litoralis (strain ATCC 51850 / DSM 5473 / JCM 8560 / NS-C) (Strain: ATCC 51850 / DSM 5473 / JCM 8560 / NS-C)
UP000005629	15	0	Haloarcula hispanica (strain ATCC 33960 / DSM 4426 / JCM 8911 / NBRC 102182 / NCIMB 2187 / VKM B-1755) (Strain: ATCC 33960 / DSM 4426 / JCM 8911 / NBRC 102182 / NCIMB 2187 / VKM B-1755)
UP000028781	4	0	Methanocaldococcus bathoardescens (Strain: JH146)
UP000000810	5	0	Pyrococcus abyssi (strain GE5 / Orsay) (Strain: GE5 / Orsay)
UP000002146	2	0	Methanoculleus marisnigri (strain ATCC 35101 / DSM 1498 / JR1) (Strain: ATCC 35101 / DSM 1498 / JR1)
UP000001321	18	0	Halobacterium salinarum (strain ATCC 29341 / DSM 671 / R1) (Strain: ATCC 29341 / DSM 671 / R1)
UP000000752	5	0	Pyrococcus horikoshii (strain ATCC 700860 / DSM 12428 / JCM 9974 / NBRC 100139 / OT-3) (Strain: ATCC 700860 / DSM 12428 / JCM 9974 / NBRC 100139 / OT-3)
UP000196084	12	0	Natronolimnobius baerhuensis (Strain: CGMCC 1.3597)
UP000011577	13	0	Haloferax alexandrinus JCM 10717 (Strain: JCM 10717)
UP000034672	3	0	Methanosarcina mazei (Methanosarcina frisia) (Strain: 1.H.A.1A.4)
UP000289062	3	0	Methanocella sp. PtaU1.Bin125
UP000289108	2	0	Methanomassiliicoccales archaeon PtaU1.Bin124
UP000241679	2	0	Halobacteriales archaeon QS_4_66_20
UP000241859	2	0	Halobacteriales archaeon QS_9_68_17
UP000186063	9	0	Candidatus Heimdallarchaeota archaeon LC_3
UP000322631	7	0	Thermococcus sp. SY113 (Strain: SY113)
UP000193587	12	0	Halorubrum ezzemoulense DSM 17463 (Strain: DSM 17463)
UP000196239	2	0	Candidatus Nitrosotalea devanaterra
UP000216942	19	0	Halorubrum ezzemoulense (Strain: LG1)
UP000270522	1	0	Thorarchaeota archaeon (strain OWC)
UP000279411	8	0	Halorubrum sp. Atlit-26R (Strain: Atlit-26R)
UP000275007	4	0	Methanoregulaceae archaeon
UP000281431	19	0	Natrarchaeobius chitinivorans (Strain: AArcht7)
UP000281564	12	0	Halonotius pteroides (Strain: CECT 7525)
UP000284370	9	0	Halorubrum sp. Atlit-8R (Strain: Atlit-8R)
UP000011690	5	0	Natronorubrum bangense JCM 10635 (Strain: JCM 10635)
UP000199607	2	0	Halogranum rubrum (Strain: CGMCC 1.7738)
UP000028501	1	0	Archaeoglobus fulgidus DSM 8774 (Strain: DSM 8774)
UP000033097	3	0	Methanosarcina mazei S-6 (Strain: S-6)
UP000285139	1	0	Methanophagales archaeon
UP000054307	1	0	Archaeoglobus fulgidus
UP000294028	13	0	Halogeometricum borinquense (Strain: N11)
UP000198902	11	0	Haloferax massiliensis (Strain: Arc-Hr)
UP000066124	12	0	Haloferax gibbonsii (Strain: ARA6)
UP000070587	5	0	Pyrococcus kukulkanii (Strain: NCB100)
UP000007722	4	0	Methanococcus voltae (strain ATCC BAA-1334 / A3) (Strain: ATCC BAA-1334 / A3)
UP000011560	4	0	Halovivax asiaticus JCM 14624 (Strain: JCM 14624)
UP000011693	18	0	Natrialba chahannaoensis JCM 10990 (Strain: JCM 10990)
UP000011623	16	0	Haloarcula amylolytica JCM 13557 (Strain: JCM 13557)
UP000011532	12	0	Haloferax volcanii (strain ATCC 29605 / DSM 3757 / JCM 8879 / NBRC 14742 / NCIMB 2012 / VKM B-1768 / DS2) (Halobacterium volcanii) (Strain: ATCC 29605 / DSM 3757 / JCM 8879 / NBRC 14742 / NCIMB 2012 / VKM B-1768 / DS2)
UP000250179	7	0	Thermococcus profundus (Strain: DT 5432)
UP000011528	9	0	Halorubrum arcis JCM 13916 (Strain: JCM 13916)
UP000011592	4	0	Natrinema gari JCM 14663 (Strain: JCM 14663)
UP000000791	4	0	Methanococcus maripaludis (strain C6 / ATCC BAA-1332) (Strain: C6 / ATCC BAA-1332)
UP000199112	4	0	Natronorubrum sediminis (Strain: CGMCC 1.8981)
UP000002727	4	0	Thermococcus onnurineus (strain NA1) (Strain: NA1)
UP000308636	13	0	Halorubrum sp. CGM4_25_10-8A (Strain: CGM4_25_10-8A)
UP000254486	3	0	Crenarchaeota archaeon
UP000307562	5	0	Natrinema pallidum (Strain: BOL6-1)
UP000199076	23	0	Halorientalis regularis (Strain: IBRC-M 10760)
UP000006507	4	0	Natrinema sp. (strain J7-2) (Strain: J7-2)
UP000273978	1	0	Methanohalophilus euhalobius (Strain: DSM 10369)
UP000185649	7	0	Lokiarchaeota archaeon (strain CR_4)
UP000034692	2	0	Methanosarcina mazei (Methanosarcina frisia) (Strain: 1.H.A.2.7)
UP000296797	4	0	Haloterrigena jeotgali (Strain: A29)
UP000255032	3	0	Crenarchaeota archaeon
UP000282099	1	0	Methanosarcinales archaeon
UP000273671	13	0	Haloferax sp. Atlit-109R (Strain: Atlit-109R)
UP000279219	9	0	Halorubrum sp. Atlit-9R (Strain: Atlit-9R)
UP000276493	1	100	Thermoplasmata archaeon
UP000216244	1	0	Candidatus Altiarchaeales archaeon ex4484_96
UP000243733	1	0	Halobacteriales archaeon QS_5_70_15
UP000251165	8	0	Candidatus Methanoperedenaceae archaeon
UP000243814	4	0	Halobacteriales archaeon QS_1_67_19
UP000008293	5	0	Pyrococcus sp. (strain NA2) (Strain: NA2)
UP000234484	21	0	Natronobacterium gregoryi (strain ATCC 43098 / DSM 3393 / CCM 3738 / CIP 104747 / JCM 8860 / NBRC 102187 / NCIMB 2189 / SP2) (Strain: SP2)
UP000215630	1	0	Candidatus Altiarchaeales archaeon ex4484_2
UP000233331	2	0	Methanomicrobiales archaeon HGW-Methanomicrobiales-6
UP000242232	3	0	Halobacteriales archaeon QH_10_67_22
UP000008889	2	0	Methanococcus maripaludis X1 (Strain: X1)
UP000243371	1	0	Halobacteriales archaeon QH_1_68_42
UP000011508	14	0	Haloferax sulfurifontis ATCC BAA-897 (Strain: ATCC BAA-897)
UP000029859	1	0	Methanococcoides methylutens (Strain: DSM 2657)
UP000054323	1	0	Methanoculleus marisnigri
UP000255488	3	0	Crenarchaeota archaeon
UP000218438	5	0	Thaumarchaeota archaeon
UP000034547	2	0	Methanosarcina mazei (Methanosarcina frisia) (Strain: 1.H.T.2.5)
UP000297053	16	0	Halomicrobium mukohataei (Strain: ZP60)
UP000066529	1	0	Methanosarcina thermophila (strain ATCC 43570 / DSM 1825 / OCM 12 / VKM B-1830 / TM-1) (Strain: ATCC 43570 / DSM 1825 / OCM 12 / VKM B-1830 / TM-1)
UP000073604	8	0	Thermococcus peptonophilus (Strain: OG-1)
UP000006469	12	0	Haloferax mediterranei (strain ATCC 33500 / DSM 1411 / JCM 8866 / NBRC 14739 / NCIMB 2177 / R-4) (Halobacterium mediterranei) (Strain: ATCC 33500 / DSM 1411 / JCM 8866 / NBRC 14739 / NCIMB 2177 / R-4)
UP000009296	2	0	Methanothermococcus okinawensis (strain DSM 14208 / JCM 11175 / IH1) (Strain: DSM 14208 / JCM 11175 / IH1)
UP000010846	5	0	Halovivax ruber (strain DSM 18193 / JCM 13892 / XH-70) (Strain: DSM 18193 / JCM 13892 / XH-70)
UP000215704	8	0	Halorubrum sp. E3 (Strain: E3)
UP000034253	2	0	Methanosarcina mazei (Methanosarcina frisia) (Strain: 3.H.M.1B.5)
UP000034566	2	0	Methanosarcina mazei (Methanosarcina frisia) (Strain: 3.F.T.1A.4)
UP000018572	15	0	Haloarcula hispanica N601 (Strain: N601)
UP000035301	2	0	Methanoculleus sediminis (Strain: S3Fa)
UP000011591	10	0	Natrialba aegyptia DSM 13077 (Strain: DSM 13077)
UP000198882	5	0	Natronorubrum texcoconense (Strain: B4,CECT 8067,JCM 17497)
UP000003861	3	0	Halorhabdus tiamatea SARL4B (Strain: SARL4B)
UP000027172	2	0	Methanoculleus sp. MH98A (Strain: MH98A)
UP000218164	1	0	Methanosarcina spelaei (Strain: MC-15)
UP000296733	6	0	Halobellus limi (Strain: CGMCC 1.10331)
UP000066042	5	0	Thermococcus barophilus (Strain: CH5)
UP000094358	3	0	Haladaptatus sp. W1 (Strain: W1)
UP000279577	1	0	Archaeoglobales archaeon
UP000242659	1	0	Halobacteriales archaeon QH_6_64_20
UP000011632	4	0	Natrinema versiforme JCM 10478 (Strain: JCM 10478)
UP000240225	3	0	Halobacteriales archaeon QS_4_69_31
UP000308601	7	0	Halorubrum sp. GN11_10-6_MGM (Strain: GN11_10-6_MGM)
UP000288215	2	0	Candidatus Methanosuratus subterraneum
UP000037747	12	0	Halorubrum tropicale (Strain: 5)
UP000257034	11	0	Haloferax sp. Atlit-16N (Strain: Atlit-16N)
UP000034668	2	0	Methanosarcina mazei (Methanosarcina frisia) (Strain: 1.H.M.2.4)
UP000243380	4	0	Halobacteriales archaeon SW_10_68_16
UP000237327	1	0	ANME-1 cluster archaeon ex4572_4
UP000289103	2	0	Methanoregulaceae archaeon PtaB.Bin056
UP000289072	1	0	Methanoregulaceae archaeon PtaU1.Bin059
UP000034243	3	0	Methanosarcina mazei (Methanosarcina frisia) (Strain: 3.F.A.2.7)
UP000241333	3	0	Halobacteriales archaeon QS_3_64_16
UP000033889	3	0	Methanosarcina mazei (Methanosarcina frisia) (Strain: 3.H.A.2.5)
UP000219689	5	0	Natrinema ejinorense (Strain: JCM 13890)
UP000034142	2	0	Methanosarcina mazei (Methanosarcina frisia) (Strain: 2.F.A.2.3)
UP000034820	3	0	Methanosarcina mazei (Methanosarcina frisia) (Strain: 3.H.T.1A.1)
UP000267616	9	0	Halorubrum sp. PV6 (Strain: PV6)
UP000239462	3	0	Methanococcus maripaludis (Methanococcus deltae) (Strain: DSM 2067)
UP000002063	3	0	Methanocaldococcus vulcanius (strain ATCC 700851 / DSM 12094 / M7) (Methanococcus vulcanius) (Strain: ATCC 700851 / DSM 12094 / M7)
UP000074030	5	0	Methanolobus sp. T82-4
UP000183894	17	0	Haloferax larsenii (Strain: CDM_5)
UP000077714	15	0	Haloarcula sp. K1 (Strain: K1)
UP000011573	16	0	Haloarcula argentinensis DSM 12282 (Strain: DSM 12282)
UP000011612	18	0	Haloferax elongans ATCC BAA-1513 (Strain: ATCC BAA-1513)
UP000011546	9	0	Halorubrum kocurii JCM 14978 (Strain: JCM 14978)
UP000255421	8	0	Halopelagius longus (Strain: BC12-B1)
UP000033058	3	0	Methanosarcina mazei WWM610 (Strain: WWM610)
UP000034338	3	0	Methanosarcina mazei (Methanosarcina frisia) (Strain: 1.H.A.0.1)
UP000242147	2	0	Halobacteriales archaeon QS_5_68_33
UP000011679	18	0	Haloferax larsenii JCM 13917 (Strain: JCM 13917)
UP000218083	8	0	Halorubrum sp. WN019 (Strain: WN019)
UP000255550	3	0	Crenarchaeota archaeon
UP000242606	4	0	Halobacteriales archaeon QS_9_67_15
UP000034021	2	0	Methanosarcina mazei (Methanosarcina frisia) (Strain: 1.H.A.1A.3)
UP000034409	3	0	Methanosarcina mazei (Methanosarcina frisia) (Strain: 3.H.A.2.8)
UP000033864	2	0	Methanosarcina mazei (Methanosarcina frisia) (Strain: 1.H.A.1A.6)
UP000284844	1	0	Candidatus Bathyarchaeota archaeon
UP000284636	1	0	ANME-2 cluster archaeon
UP000216925	12	0	Halorubrum ezzemoulense (Strain: Ec15)
UP000293073	13	0	Halorubrum ezzemoulense (Strain: Fb21)
UP000242954	5	0	Halobacteriales archaeon QS_1_68_17
UP000243720	2	0	Halobacteriales archaeon SW_8_68_21
UP000241478	4	0	Halobacteriales archaeon SW_6_65_15
UP000011553	15	0	Haloferax denitrificans ATCC 35960 (Strain: ATCC 35960)
UP000011659	16	0	Haloarcula sinaiiensis ATCC 33800 (Strain: ATCC 33800)
UP000011534	16	0	Haloarcula vallismortis ATCC 29715 (Strain: ATCC 29715)
UP000243250	12	0	Halogeometricum limi (Strain: CGMCC 1.8711)
UP000050878	1	0	Methanolinea sp. SDB
UP000054757	3	0	Methanomicrobiales archaeon 53_19
UP000054069	2	0	Thermococcales archaeon 44_46
UP000184203	5	0	Haladaptatus paucihalophilus DX253 (Strain: DX253)
UP000051388	1	0	Thaumarchaeota archaeon CSP1-1
UP000300067	3	0	Methanosarcina mazei (Methanosarcina frisia) (Strain: JL01)
UP000033096	1	0	Methanosarcina vacuolata Z-761 (Strain: Z-761)
UP000001495	3	0	Methanocaldococcus fervens (strain DSM 4213 / JCM 15782 / AG86) (Methanococcus fervens) (Strain: DSM 4213 / JCM 15782 / AG86)
UP000033111	2	0	Methanosarcina siciliae T4/M (Strain: T4/M)
UP000011555	21	0	Halobiforma lacisalsi AJ5 (Strain: AJ5)
UP000195137	2	0	Methanonatronarchaeum thermophilum
UP000011626	14	0	Halosimplex carlsbadense 2-9-1 (Strain: 2-9-1)
UP000050360	9	0	Candidatus Methanoperedens sp. BLZ1
UP000256408	12	0	Haloferax sp. Atlit-47N (Strain: Atlit-47N)
UP000298722	17	0	Haloarcula marismortui (strain ATCC 43049 / DSM 3752 / JCM 8966 / VKM B-1809) (Halobacterium marismortui) (Strain: ATCC 43049)
UP000033885	2	0	Methanosarcina mazei (Methanosarcina frisia) (Strain: 1.H.T.2.3)
UP000251460	4	0	Halorubrum sp. 48-1-W (Strain: 48_1_W)
UP000306494	12	0	Halorubrum sp. CGM5_25_10-8B (Strain: CGM5_25_10-8B)
UP000199199	11	0	Halostagnicola kamekurae (Strain: DSM 22427)
UP000199320	5	0	Haloterrigena hispanica (Strain: CDM_6)
UP000000595	3	0	Methanosarcina mazei (strain ATCC BAA-159 / DSM 3647 / Goe1 / Go1 / JCM 11833 / OCM 88) (Methanosarcina frisia) (Strain: ATCC BAA-159 / DSM 3647 / Goe1 / Go1 / JCM 11833 / OCM 88)
UP000245934	28	3.57143	Methanospirillum stamsii (Strain: Pt1)
UP000250088	21	0	Natronolimnobius aegyptiacus (Strain: JW/NM-HA 15)
UP000011559	12	0	Haloferax prahovense (strain DSM 18310 / JCM 13924 / TL6) (Strain: DSM 18310 / JCM 13924 / TL6)
UP000033038	1	0	Methanosarcina barkeri str. Wiesmoor (Strain: Wiesmoor)
UP000316504	1	0	Methanomassiliicoccus sp.
UP000297295	3	0	Methanolobus sp. SY-01 (Strain: SY-01)
UP000284619	1	0	Methanocalculus sp. MSAO_Arc2
UP000216685	9	0	Halorubrum sp. Hd13 (Strain: Hd13)
UP000199161	23	0	Halobiforma haloterrestris (Strain: DSM 13078)
UP000283805	20	0	Halopiger aswanensis (Strain: DSM 13151)
UP000034657	2	0	Methanosarcina mazei (Methanosarcina frisia) (Strain: 3.H.M.1A.1)
UP000000253	6	0	Methanococcus maripaludis (strain C5 / ATCC BAA-1333) (Strain: C5 / ATCC BAA-1333)
UP000320864	2	0	Candidatus Lokiarchaeota archaeon
UP000011575	7	0	Halorubrum aidingense JCM 13560 (Strain: JCM 13560)
UP000034298	3	0	Methanosarcina mazei (Methanosarcina frisia) (Strain: 3.F.A.1B.1)
UP000011585	12	0	Halogeometricum borinquense (strain ATCC 700274 / DSM 11551 / JCM 10706 / PR3) (Strain: DSM 11551)
UP000182573	16	0	Haloarcula vallismortis (Halobacterium vallismortis) (Strain: DSM 3756)
UP000186547	23	0	Halobiforma lacisalsi AJ5 (Strain: AJ5)
UP000229797	11	0	Halohasta litchfieldiae (Strain: True-ADL)
UP000242917	17	0	Haloarcula taiwanensis (Strain: Taiwanensis)
UP000253273	9	0	Haloplanus sp. CBA1113 (Strain: CBA1113)
UP000236248	3	0	Candidatus Nitrosocaldus cavascurensis (Strain: SCU2)
UP000277326	11	0	Haloplanus aerogenes (Strain: CGMCC 1.10124)
UP000034074	3	0	Methanosarcina mazei (Methanosarcina frisia) (Strain: 3.H.A.1A.2)
UP000031628	16	0	Haloarcula sp. CBA1115 (Strain: CBA1115)
UP000033066	1	0	Methanosarcina barkeri 3 (Strain: 3)
UP000033112	1	0	Methanosarcina sp. WH1 (Strain: WH1)
UP000037729	15	0	Haloarcula rubripromontorii (Strain: SL3)
UP000053318	5	0	Haloterrigena mahii (Strain: H13)
UP000056925	1	0	Methanosarcina thermophila CHTI-55 (Strain: CHTI-55)
UP000234808	5	0	Candidatus Woesearchaeota archaeon
UP000317680	5	0	Candidatus Lokiarchaeota archaeon
UP000320670	2	0	Candidatus Lokiarchaeota archaeon
UP000265557	1	0	Methanosarcina thermophila (Strain: MT-1)
UP000318904	2	0	Methanosarcinales archaeon
UP000243215	2	0	Halobacteriales archaeon QH_7_68_42
UP000011650	6	0	Halorubrum lipolyticum DSM 21995 (Strain: DSM 21995)
UP000053621	14	0	Haloferax sp. SB3 (Strain: SB3)
UP000257001	11	0	Haloferax sp. Atlit-19N (Strain: Atlit-19N)
UP000033033	1	0	Methanosarcina barkeri MS (Strain: MS)
UP000216572	8	0	Halorubrum sp. Ea8 (Strain: Ea8)
UP000243645	5	0	Halorubrum ezzemoulense (Strain: Fb21)
UP000289076	5	0	Methanoregula sp. PtaU1.Bin006
UP000299011	12	0	Haloferax mediterranei (strain ATCC 33500 / DSM 1411 / JCM 8866 / NBRC 14739 / NCIMB 2177 / R-4) (Halobacterium mediterranei) (Strain: ATCC 33500)
UP000322882	1	0	Candidatus Lokiarchaeota archaeon
UP000034399	3	0	Methanosarcina mazei (Methanosarcina frisia) (Strain: 3.F.A.1A.1)
UP000306040	10	0	Halorubrum sp. ARQ200 (Strain: ARQ200)
UP000235816	1	0	Fervidicoccus fontis
UP000302218	5	0	Natrinema versiforme (Strain: BOL5-4)
UP000034047	3	0	Methanosarcina mazei (Methanosarcina frisia) (Strain: 2.F.T.2.6)
UP000028194	2	0	Candidatus Nitrososphaera evergladensis SR1 (Strain: SR1)
UP000033092	2	0	Methanosarcina siciliae HI350 (Strain: HI350)
UP000194189	14	0	Halorubrum sp. SD612 (Strain: SD612)
UP000033065	1	0	Methanosarcina sp. WWM596 (Strain: WWM596)
UP000027075	12	0	Haloferax mediterranei (strain ATCC 33500 / DSM 1411 / JCM 8866 / NBRC 14739 / NCIMB 2177 / R-4) (Halobacterium mediterranei) (Strain: ATCC 33500 / DSM 1411 / JCM 8866 / NBRC 14739 / NCIMB 2177 / R-4)
UP000249753	2	0	Halogeometricum sp. wsp3 (Strain: wsp3)
UP000323537	7	0	Halorubrum aquaticum (Strain: CGMCC 1.6377)
UP000198531	15	0	Halogeometricum rufum (Strain: CGMCC 1.7736)
UP000322103	1	0	Candidatus Lokiarchaeota archaeon
UP000185651	1	0	Methanohalophilus sp. DAL1
UP000251060	1	0	Methanohalophilus euhalobius (Strain: DSM 10369)
UP000256265	12	0	Haloferax sp. Atlit-4N (Strain: Atlit-4N)
UP000276115	7	0	Halorubrum sp. CBA1229 (Strain: CBA1229)
UP000288765	9	0	Halorubrum sp. BOL3-1 (Strain: BOL3-1)
UP000011618	5	0	Natrinema pallidum DSM 3751 (Strain: DSM 3751)
UP000011571	13	0	Haloferax gibbonsii (strain ATCC 33959 / DSM 4427 / JCM 8863 / NBRC 102184 / NCIMB 2188 / Ma 2.38) (Strain: ATCC 33959 / DSM 4427 / JCM 8863 / NBRC 102184 / NCIMB 2188 / Ma 2.38)
UP000053462	7	0	Thermococcus celericrescens (Strain: DSM 17994)
UP000002298	6	0	Methanococcus maripaludis (strain C7 / ATCC BAA-1331) (Strain: C7 / ATCC BAA-1331)
UP000189370	4	0	Haloterrigena saccharevitans (Strain: AB14)
UP000034232	2	0	Methanosarcina mazei (Methanosarcina frisia) (Strain: 1.H.A.2.3)
UP000243327	2	0	Halobacteriales archaeon QS_6_64_34
UP000269408	1	0	Thermoplasmata archaeon
UP000242562	3	0	Halobacteriales archaeon QH_8_67_36
UP000034944	3	0	Methanosarcina mazei (Methanosarcina frisia) (Strain: 3.H.T.1A.2)
UP000266745	3	0	Candidatus Nitrosotenuis cloacae (Strain: SAT1)
UP000216758	12	0	Halorubrum ezzemoulense (Strain: G37)
UP000246091	3	0	Candidatus Bathyarchaeota archaeon
UP000268233	16	0	Haloarcula quadrata (Strain: DSM 11927)
UP000236656	1	0	archaeon BMS3Bbin16
UP000236560	1	0	Thermoplasmata archaeon M9B1D
UP000176892	1	0	Euryarchaeota archaeon RBG_16_62_10
UP000056382	1	0	Euryarchaeota archaeon 55_53
UP000065727	1	0	Methanosarcinales archeaon 56_1174
UP000216854	2	0	Desulfurococcales archaeon ex4484_217_2
UP000230607	2	0	Candidatus Nitrosotalea okcheonensis
UP000233367	4	0	Methanomicrobiales archaeon HGW-Methanomicrobiales-1
UP000033929	2	0	Methanosarcina mazei (Methanosarcina frisia) (Strain: 3.H.A.1A.1)
UP000002071	6	0	Halorhabdus utahensis (strain DSM 12940 / JCM 11049 / AX-2) (Strain: DSM 12940 / JCM 11049 / AX-2)
UP000093069	6	0	Thermococcus chitonophagus
UP000002061	6	0	Methanocaldococcus infernus (strain DSM 11812 / JCM 15783 / ME) (Strain: DSM 11812 / JCM 15783 / ME)
UP000001107	4	0	Methanococcus vannielii (strain ATCC 35089 / DSM 1224 / JCM 13029 / OCM 148 / SB) (Strain: ATCC 35089 / DSM 1224 / JCM 13029 / OCM 148 / SB)
UP000003751	5	0	Haladaptatus paucihalophilus DX253 (Strain: DX253)
UP000030624	1	0	Geoglobus acetivorans (Strain: SBH6)
UP000000740	6	0	Halorubrum lacusprofundi (strain ATCC 49239 / DSM 5036 / JCM 8891 / ACAM 34) (Strain: ATCC 49239 / DSM 5036 / JCM 8891 / ACAM 34)
UP000006794	17	0	Halopiger xanaduensis (strain DSM 18323 / JCM 14033 / SH-6) (Strain: DSM 18323 / JCM 14033 / SH-6)
UP000308037	4	0	Natronomonas sp. F20-122 (Strain: F20-122)
UP000216038	10	0	Halorubrum sp. Ea1 (Strain: Ea1)
UP000034220	4	0	Methanosarcina sp. 2.H.T.1A.3 (Strain: 2.H.T.1A.3)
UP000252983	2	0	halophilic archaeon (Strain: H22)
UP000011677	13	0	Haloferax sp. ATCC BAA-646 (Strain: ATCC BAA-646)
UP000034733	3	0	Methanosarcina mazei (Methanosarcina frisia) (Strain: 1.F.A.1B.3)
UP000006565	10	0	Methanolacinia petrolearia (strain DSM 11571 / OCM 486 / SEBR 4847) (Methanoplanus petrolearius) (Strain: DSM 11571 / OCM 486 / SEBR 4847)
UP000185687	4	0	Haloterrigena daqingensis (Strain: CGMCC 1.8909)
UP000236740	6	0	Halobellus limi (Strain: CGMCC 1.10331)
UP000245657	45	0	Methanospirillum lacunae (Strain: Ki8-1)
UP000034040	2	0	Methanosarcina mazei (Methanosarcina frisia) (Strain: 1.H.M.1A.2)
UP000034064	3	0	Methanosarcina mazei (Methanosarcina frisia) (Strain: 1.F.A.1A.3)
UP000006663	13	0	Halogeometricum borinquense (strain ATCC 700274 / DSM 11551 / JCM 10706 / PR3) (Strain: ATCC 700274 / DSM 11551 / JCM 10706 / PR3)
UP000009139	5	0	Pyrococcus abyssi (strain GE5 / Orsay) (Strain: GE5 / Orsay)
UP000034028	4	0	Methanosarcina sp. 1.H.T.1A.1 (Strain: 1.H.T.1A.1)
UP000034377	2	0	Methanosarcina sp. 1.H.A.2.2 (Strain: 1.H.A.2.2)
UP000002408	4	0	Methanoregula boonei (strain DSM 21154 / JCM 14090 / 6A8) (Strain: DSM 21154 / JCM 14090 / 6A8)
UP000282323	9	0	Natrarchaeobius chitinivorans (Strain: AArcht4T)
UP000018159	3	0	Candidatus Nitrosotenuis uzonensis (Strain: N4)
UP000244727	8	0	Haloarculaceae archaeon HArcel1 (Strain: HArcel1)
UP000290932	2	0	Methanoculleus taiwanensis (Strain: CYW4)
UP000199370	6	0	Haloarchaeobius iranensis (Strain: EB21,IBRC-M 10013,KCTC 4048)
UP000019483	13	0	Methanolobus tindarius DSM 2278 (Strain: DSM 2278)
UP000187924	10	0	Halorientalis sp. IM1011 (Strain: IM1011)
UP000002698	18	0	Natronomonas pharaonis (strain ATCC 35678 / DSM 2160 / CIP 103997 / NBRC 14720 / NCIMB 2260 / Gabara) (Halobacterium pharaonis) (Strain: ATCC 35678 / DSM 2160 / CIP 103997 / NBRC 14720 / NCIMB 2260 / Gabara)
UP000034397	4	0	Methanosarcina sp. 2.H.T.1A.15 (Strain: 2.H.T.1A.15)
UP000034001	3	0	Methanosarcina mazei (Methanosarcina frisia) (Strain: 3.H.A.2.1)
UP000198888	11	0	Halohasta litchfieldiae (Strain: DSM 22187)
UP000216554	9	0	Halorubrum sp. Ib24 (Strain: Ib24)
UP000000663	3	0	Methanocella arvoryzae (strain DSM 22066 / NBRC 105507 / MRE50) (Strain: DSM 22066 / NBRC 105507 / MRE50)
UP000027027	9	0	Halostagnicola sp. A56 (Strain: A56)
UP000034279	2	0	Methanosarcina mazei (Methanosarcina frisia) (Strain: 3.F.T.1A.2)
UP000018894	7	0	Halorubrum sp. AJ67 (Strain: AJ67)
UP000258613	22	0	Natronolimnobius sp. AArc-Mg (Strain: AArc-Mg)
UP000291097	5	0	Haloterrigena hispanica (Strain: DSM 18328)
UP000011593	4	0	Natrinema pellirubrum (strain DSM 15624 / CIP 106293 / JCM 10476 / NCIMB 786 / 157) (Strain: DSM 15624)
UP000011513	8	0	Halogeometricum pallidum JCM 14848 (Strain: JCM 14848)
UP000060390	5	0	Halanaeroarchaeum sulfurireducens (Strain: M27-SA2)
UP000034468	2	0	Methanosarcina mazei (Methanosarcina frisia) (Strain: 3.H.M.1B.1)
UP000292580	4	0	Methanofollis sp. FWC-SCC2 (Strain: FWC-SCC2)
UP000011673	13	0	Haloferax sp. ATCC BAA-645 (Strain: ATCC BAA-645)
UP000034387	3	0	Methanosarcina mazei (Methanosarcina frisia) (Strain: 3.H.M.2.7)
UP000005095	5	0	Methanofollis liminatans DSM 4140 (Strain: DSM 4140)
UP000015381	6	0	Halorhabdus tiamatea SARL4B (Strain: SARL4B)
UP000186165	5	0	Halodesulfurarchaeum formicicum (Strain: HSR6)
UP000069850	2	0	Methanoculleus sp. MAB1
UP000198876	9	0	Halopelagius inordinatus (Strain: CGMCC 1.7739)
UP000014065	1	0	Candidatus Nitrosarchaeum limnium BG20 (Strain: BG20)
UP000236639	3	0	archaeon HR04
UP000263012	1	0	archaeon AArc-Sl (Strain: AArc-Sl)
UP000199062	8	0	Halomicrobium zhouii (Strain: CGMCC 1.10457)
UP000236755	10	0	Haloplanus vescus (Strain: CGMCC 1.8712)
UP000199451	7	0	Halogranum gelatinilyticum (Strain: CGMCC 1.10119)
UP000198856	26	0	Halovenus aranensis (Strain: IBRC-M10015)
UP000000390	3	0	Halalkalicoccus jeotgali (strain DSM 18796 / CECT 7217 / JCM 14584 / KCTC 4019 / B3) (Strain: DSM 18796 / CECT 7217 / JCM 14584 / KCTC 4019 / B3)
UP000027153	1	0	Candidatus Methanoperedens nitroreducens (Strain: ANME-2d)
UP000296216	16	0	Halobacterium salinarum (strain ATCC 33171 / DSM 3754 / JCM 8978 / NBRC 102687 / NCIMB 764 / 91-R6) (Strain: ATCC 33171 / DSM 3754 / JCM 8978 / NBRC 102687 / NCIMB 764 / 91-R6)
UP000002613	2	0	Ferroglobus placidus (strain DSM 10642 / AEDII12DO) (Strain: DSM 10642 / AEDII12DO)
UP000008136	2	0	Archaeoglobus veneficus (strain DSM 11195 / SNP6) (Strain: SNP6)
UP000008037	2	0	Nitrososphaera gargensis (strain Ga9.2) (Strain: Ga9.2)
UP000273828	11	0	Natrarchaeobius halalkaliphilus (Strain: AArcht-Sl)
UP000010843	4	0	Natrinema pellirubrum (strain DSM 15624 / CIP 106293 / JCM 10476 / NCIMB 786 / 157) (Strain: DSM 15624 / JCM 10476 / NCIMB 786)
UP000034651	4	0	Methanosarcina sp. 2.H.T.1A.8 (Strain: 2.H.T.1A.8)
UP000277703	14	0	Halobellus sp. Atlit-38R (Strain: Atlit-38R)
UP000030660	4	0	uncultured archaeon A07HR67
UP000034842	2	0	Methanosarcina mazei (Methanosarcina frisia) (Strain: 1.H.M.1A.3)
UP000185779	1	0	Candidatus Syntrophoarchaeum butanivorans
UP000010866	1	0	Methanomethylovorans hollandica (strain DSM 15978 / NBRC 107637 / DMS1) (Strain: DSM 15978 / NBRC 107637 / DMS1)
UP000034195	3	0	Methanosarcina mazei (Methanosarcina frisia) (Strain: 3.F.A.2.6)
UP000034872	2	0	Methanosarcina mazei (Methanosarcina frisia) (Strain: 1.H.T.2.1)
UP000004595	6	0	Halobacterium sp. DL1 (Strain: DL1)
UP000032408	2	0	Nitrosopumilus adriaticus (Strain: NF5)
UP000011867	11	0	Natronomonas moolapensis (strain DSM 18674 / JCM 14361 / 8.8.11) (Strain: DSM 18674 / JCM 14361 / 8.8.11)
UP000011554	9	0	Natrialba asiatica (strain ATCC 700177 / DSM 12278 / JCM 9576 / FERM P-10747 / NBRC 102637 / 172P1) (Strain: DSM 12278)
UP000076599	3	0	Haladaptatus sp. R4 (Strain: R4)
UP000001979	1	0	Methanococcoides burtonii (strain DSM 6242 / NBRC 107633 / OCM 468 / ACE-M) (Strain: DSM 6242 / NBRC 107633 / OCM 468 / ACE-M)
UP000010468	23	0	Natronobacterium gregoryi (strain ATCC 43098 / DSM 3393 / CCM 3738 / CIP 104747 / JCM 8860 / NBRC 102187 / NCIMB 2189 / SP2) (Strain: ATCC 43098 / CCM 3738 / NCIMB 2189 / SP2)
UP000186940	1	0	Candidatus Syntrophoarchaeum caldarius
UP000034227	3	0	Methanosarcina mazei (Methanosarcina frisia) (Strain: 1.F.A.2.8)
UP000011507	13	0	Haloferax sp. ATCC BAA-644 (Strain: ATCC BAA-644)
UP000270982	14	0	Euryarchaeota archaeon
UP000054015	1	0	Archaeoglobus fulgidus
UP000289109	1	0	Methanomethylovorans sp. PtaU1.Bin093
UP000242846	3	0	Halobacteriales archaeon QH_3_68_24
UP000243021	1	0	Halobacteriales archaeon SW_10_66_29
UP000275025	1	0	Candidatus Hydrothermarchaeota archaeon
UP000253435	1	0	Methanophagales archaeon
UP000276965	8	0	Halorubrum sp. Atlit-28R (Strain: Atlit-28R)
UP000278611	15	0	Halobellus sp. Atlit-31R (Strain: Atlit-31R)
UP000289099	4	0	Methanoregula sp. PtaU1.Bin051
UP000011514	7	0	Halorubrum saccharovorum DSM 1137 (Strain: DSM 1137)
UP000308682	10	0	Halorubrum sp. SP9 (Strain: SP9)
UP000284391	2	0	Methanocalculus sp. MSAO_Arc1
UP000011519	15	0	Natrialba hulunbeirensis JCM 10989 (Strain: JCM 10989)
UP000305399	12	0	Halorubrum sp. SS7 (Strain: SS7)
UP000258707	23	0	Natronolimnobius sp. AArc1 (Strain: AArc1)
UP000252985	10	0	Haloplanus sp. CBA1112 (Strain: CBA1112)
UP000184357	7	0	Halobaculum gomorrense (Strain: DSM 9297)
UP000001169	17	0	Haloarcula marismortui (strain ATCC 43049 / DSM 3752 / JCM 8966 / VKM B-1809) (Halobacterium marismortui) (Strain: ATCC 43049 / DSM 3752 / JCM 8966 / VKM B-1809)
UP000011661	5	0	Natronorubrum sulfidifaciens JCM 14089 (Strain: JCM 14089)
UP000034577	3	0	Methanosarcina mazei (Methanosarcina frisia) (Strain: 3.F.A.2.12)
UP000034667	3	0	Methanosarcina mazei (Methanosarcina frisia) (Strain: 3.F.A.2.3)
UP000219453	6	0	Natronoarchaeum philippinense (Strain: DSM 27208)
UP000033049	1	0	Methanosarcina sp. MTP4 (Strain: MTP4)
UP000030667	12	0	uncultured archaeon A07HN63
UP000009007	1	0	Methanoculleus bourgensis (strain ATCC 43281 / DSM 3045 / OCM 15 / MS2) (Methanogenium bourgense) (Strain: ATCC 43281 / DSM 3045 / OCM 15 / MS2)
UP000236308	2	0	archaeon HR05
UP000236584	7	0	Salinigranum rubrum (Strain: GX10)
UP000216308	5	0	Halorubrum halodurans (Strain: Cb34)
UP000053331	5	0	Halorubrum saccharovorum (Strain: H3)
UP000006622	1	0	Methanosalsum zhilinae (strain DSM 4017 / NBRC 107636 / OCM 62 / WeN5) (Methanohalophilus zhilinae) (Strain: DSM 4017 / NBRC 107636 / OCM 62 / WeN5)
UP000011689	14	0	Halorubrum hochstenium ATCC 700873 (Strain: ATCC 700873)
UP000001879	12	0	Natrialba magadii (strain ATCC 43099 / DSM 3394 / CIP 104546 / JCM 8861 / NBRC 102185 / NCIMB 2190 / MS3) (Natronobacterium magadii) (Strain: ATCC 43099 / DSM 3394 / CIP 104546 / JCM 8861/ NBRC 102185 / NCIMB 2190 / MS3)
UP000010824	6	0	Methanoregula formicica (strain DSM 22288 / NBRC 105244 / SMSP) (Strain: DSM 22288 / NBRC 105244 / SMSP)
UP000066737	9	0	Halobacterium hubeiense (Strain: JI20-1)
UP000030639	14	0	Halonotius sp. J07HN4 (Strain: J07HN4)
UP000027093	2	0	Nitrososphaera viennensis EN76 (Strain: EN76)
UP000027981	2	0	Palaeococcus pacificus DY20341 (Strain: DY20341)
UP000247916	1	0	Methanophagales archaeon
UP000183275	5	0	Halopiger salifodinae (Strain: CGMCC 1.12284)
UP000002457	12	0	Methanosphaerula palustris (strain ATCC BAA-1556 / DSM 19958 / E1-9c) (Strain: ATCC BAA-1556 / DSM 19958 / E1-9c)
UP000011607	14	0	Halobiforma nitratireducens JCM 10879 (Strain: JCM 10879)
UP000000391	2	0	Methanohalobium evestigatum (strain ATCC BAA-1072 / DSM 3721 / NBRC 107634 / OCM 161 / Z-7303) (Strain: ATCC BAA-1072 / DSM 3721 / NBRC 107634 / OCM 161 / Z-7303)
UP000001903	5	0	Haloterrigena turkmenica (strain ATCC 51198 / DSM 5511 / NCIMB 13204 / VKM B-1734) (Halococcus turkmenicus) (Strain: ATCC 51198 / DSM 5511 / NCIMB 13204 / VKM B-1734)
UP000186914	2	0	Haladaptatus litoreus (Strain: CGMCC 1.7737)
UP000005741	18	0	Methanoplanus limicola DSM 2279 (Strain: DSM 2279)
UP000030674	9	0	halophilic archaeon J07HB67 (Strain: J07HX67)
UP000011599	5	0	Natronorubrum tibetense GA33 (Strain: GA33)
UP000296706	10	0	Halapricum salinum (Strain: CBA1105)
UP000000590	4	0	Methanococcus maripaludis (strain S2 / LL) (Strain: S2 / LL)
UP000011615	5	0	Haloterrigena limicola JCM 13563 (Strain: JCM 13563)
UP000198518	14	0	Halobacterium jilantaiense (Strain: CGMCC 1.5337)
UP000276588	11	0	Halonotius sp. F13-13 (Strain: F13-13)
UP000011602	5	0	Natronolimnobius innermongolicus JCM 12255 (Strain: JCM 12255)
UP000001901	3	0	Archaeoglobus profundus (strain DSM 5631 / JCM 9629 / NBRC 100127 / Av18) (Strain: DSM 5631 / JCM 9629 / NBRC 100127 / Av18)
UP000199170	12	0	Halobellus clavatus (Strain: CGMCC 1.10118)
UP000017840	8	0	Candidatus Halobonum tyrrellensis G22 (Strain: G22)
UP000014072	8	0	Salinarchaeum sp. Harcht-Bsk1 (Strain: Harcht-Bsk1)
UP000034259	3	0	Methanosarcina mazei (Methanosarcina frisia) (Strain: 1.H.A.2.1)
UP000011526	10	0	Halorubrum distributum JCM 9100 (Strain: JCM 9100)
UP000215607	9	0	Halorubrum ezzemoulense (Strain: Ga2p)
UP000318864	19	0	Natronolimnobius sp. XQ-INN 246 (Strain: XQ-INN 246)
UP000178664	1	0	Euryarchaeota archaeon RBG_19FT_COMBO_56_21
UP000233600	5	0	Methanoregula sp.
UP000034930	4	0	Methanosarcina sp. 2.H.T.1A.6 (Strain: 2.H.T.1A.6)
UP000001746	16	0	Halomicrobium mukohataei (strain ATCC 700874 / DSM 12286 / JCM 9738 / NCIMB 13541) (Haloarcula mukohataei) (Strain: ATCC 700874 / DSM 12286 / JCM 9738 / NCIMB 13541)
UP000019434	7	0	Thermococcus nautili (Strain: 30-1)
UP000225238	6	0	Halorubrum sp. C3 (Strain: C3)
UP000198932	9	0	Halorubrum sodomense (Strain: RD 26)
UP000076969	3	0	Thermococcus piezophilus (Strain: CDGS)
UP000008386	5	0	Pyrococcus yayanosii (strain CH1 / JCM 16557) (Strain: CH1 / JCM 16557)
UP000233573	2	0	Methanomicrobiales archaeon HGW-Methanomicrobiales-2
UP000240231	1	0	Halobacteriales archaeon QS_8_69_26
UP000004348	2	0	Candidatus Nitrosarchaeum limnium SFB1 (Strain: SFB1)
UP000198397	12	0	Halorubrum vacuolatum (Natronobacterium vacuolatum) (Strain: DSM 8800)
UP000053695	1	0	Methanocaldococcus villosus KIN24-T80 (Strain: KIN24-T80)
UP000185744	1	0	Candidatus Methanohalarchaeum thermophilum
UP000019024	12	0	Halostagnicola larsenii XH-48 (Strain: XH-48)
UP000248329	1	0	ANME-2 cluster archaeon
UP000053157	13	0	Haloferax sp. SB29 (Strain: SB29)
UP000069906	5	0	Halanaeroarchaeum sulfurireducens (Strain: HSR2)
UP000034578	3	0	Methanosarcina mazei (Methanosarcina frisia) (Strain: 2.F.A.2.4)
sum	3896
average	6.5479
SD	5.86053
