# Supplementary material for: Chemoreceptors with C-terminal pentapeptides for CheR and CheB binding are abundant in bacteria that maintain host interactions
Source: Comput Struct Biotechnol J. 2020 Jul 16;18:1947–55. doi: 10.1016/j.csbj.2020.07.006 (PMC7390727; doi:10.1016/j.csbj.2020.07.006)
Supplement: Supplementary data 4 [file mmc4.xlsx]

## Sheet: Hoja1
Supp. Fig. 3) Chemoreceptors that contain a CZB domain (PfPf13682). Indicated is the site of pentapeptide location.
protein	N-terminal location	C-terminal location
A0A2N5YN16	X
A0A1J5Q457		X
A0A1J5PP51		X
A0A3P7SAY8	X
A0A2N2G458		X
A0A345IV70		X
A0A2D5P2L1		X
A0A2S6H6Y2		X
A0A4Q0Y748		X
A0A2S6HKP9		X
A0A4Q1AQL7		X
Q74DL2	X
A0A4Q2A361	X
C4XRA4	X
A0A2N1PJ18	X
A0A2N2RVA3		X
A0A2C8F8V8	X
A0A3D1YW82	X
M1WMH2	X
A0A543LID4		X
A0A2U2BC81	X
A0A1Q6DNN3	X
Q31ED6		X
A0A1X7E0U4	X
Q1NMF1	X
A0A4P7P1M9		X
A0A4V1C8N8		X
A0A1F9BLN4	X
A0A1F3K7N3	X
A0A349ME09	X
A0A554XH74		X
A0A1A6DXW1		X
A0A351WI02	X
A0A259KCR4		X
A0A522EF48		X
A0A410H530		X
A0A2I2A4E9		X
A0A1G1G8I9	X
A0A1Y6D135		X
A0A410H573		X
C8X0K4	X
A0A367ZV10	X
A0A258UUV5		X
A0A1L3GNL3	X
A0A353KZI4	X
A0A3D4TW35	X
A0A353KXK3	X
A0A2Z6B3B1	X
A0A259DVV2		X
A0A259DZF3		X
A0A1G3PQ66	X
A0A1G3PQ54	X
A0A1T4X4B3	X
A0A2N6FUC2	X
A0A2J6JAP6	X
A0A2N6GC76	X
A0A0X3TBM1		X
A0A3A4P940	X
A0A357YD79	X
Q31I74		X
A0A1G0LGM8	X
A0A4R3N2C8		X
A0A2N6BXQ9	X
A0A2N6BV53	X
A0A1F7FF52	X
A0A140D9L9	X
A0A554WBN2		X
A0A1F3C6Y4	X
A0A1I4RE56	X
G3IRL1		X
G3IXT9		X
A0A3B0WI45		X
A0A0B1TVW5	X
A0A554WSX6		X
A0A5C7XFQ6		X
A0A4Y9VTW9		X
A0A1Q8QD69	X
H9ULL7	X
A0A1W9V9D2	X
A0A5C7T5P4		X
A0A2N2GM56	X
A0A4R3L3C4		X
A0A1H2H9Y1	X
A0A3N1VL11	X
K0NB00	X
A0A1E7IQQ7	X
A0A0S2HVB8	X
A0A258UKV7		X
A0A5C7ZPW2		X
A0A5C9C4Y3		X
A0A5C7ZVS4		X
A0A3N6MTC9		X
A0A5B8CTC2		X
A0A1B3NI55		X
A0A066ZZE0		X
A0A4Q1AML8		X
A0A2S6HK44		X
A0A2S6H7U6		X
A0A3C0SV93	X
N1ZKA6	X
A0A1G9BZJ6	X
D6Z479	X
E6VVP3	X
A0A369ARS3		X
A0A554XC70		X
A0A1J5IJL9		X
A0A1E7INY0	X
Q1NX79	X
A0A3C0HA66	X
A0A356BU59	X
A0A1E3ZSI3		X
A0A1F3JTG7	X
A0A554X2W3		X
A0A2E3R8Y0	X
Q1JZ62	X
A0A2E3R8Q5	X
A0A554WXP0		X
A0A1F9MM43	X
A0A3C0NTM7		X
A0A1M6GB52	X
A0A1M6IRC4	X
A0A518AVI3	X
C6WW62		X
A0A1V5FYP0		X
A0A1J5N5U2	X
A0A554WTW3		X
A0A2N5ZN46	X
A0A1G1FUF7	X
A0A1J5F732	X
A0A0K0SVI4		X
A0L5A6	X
W0TN39		X
M5PV93	X
A0A1E5G0Z7	X
A0A2N2R5E4		X
A0A3G2FUK3		X
A0A2Z6G9N3		X
A0A1F2UGG8	X
A0A1G1F245	X
A0A1F2UM31	X
A0A1G3QWD0	X
A0A0M4D050	X
K0HRP9		X
A0A521X4R8		X
A0A349HL16	X
A0A0D5NAY4	X
A0A2Z5SD48	X
A0A2G6Y7P1		X
A0A1F9Q5R6	X
A0A1F9M3W3	X
A0A1M5I1R6	X
A0A0D2J059	X
A0A3A5A350	X
A0A3A4XTW9	X
Q3A4V4	X
A0A2N2L530	X
A0A1G0YJJ9	X
A0A1F9BLR4	X
A0A1G2VV85	X
A0A4T2AB00	X
A0A0X3TJ75		X
A0A1F9MDU5	X
A0A2P5NVZ8		X
A0A1F9MDT8	X
A0A5C1QMP3	X
A0A533RG94	X
A0A523CAV0	X
A0A525DDB7	X
A0A3A4ZS69	X
A0A3A4XKY1	X
A0A1F3XXW0	X
A0A3A4WW59	X
C6BUX4	X
A0A522UPG3	X
A0A522UXC8	X
A0A1Q3J529		X
A0A1F9KZD7	X
A0A553GRK0	X
A0A3Q9I2M4		X
A0A3Q9I2J2		X
A0A2M7M944		X
F3YWR0	X
A0A0C1TPB8	X
A0A3A6N6K6	X
